# Supplementary material for: Establishment of a CT-based radiomic feature robustness databank for OPC patients via image perturbation in a multi-institutional study: a practical method to safeguard model generalizability
Source: Front Oncol. 2025 Nov 24;15:1464884. doi: 10.3389/fonc.2025.1464884 (PMC12683334; doi:10.3389/fonc.2025.1464884)
Supplement: Supplementary file 2 [file DataSheet2.xlsx]

## Sheet: Sheet1
Feature Name	mean ICC	L_CI95 (ICC)	R_CI95 (ICC)
original_firstorder_10Percentile_30_binCount	0.970135	0.96	0.98
original_firstorder_90Percentile_30_binCount	0.999136	0.997097	1
original_firstorder_Energy_30_binCount	0.999125	0.99704	1
original_firstorder_Entropy_30_binCount	0.948674	0.94	0.96
original_firstorder_InterquartileRange_30_binCount	0.969858	0.96	0.98
original_firstorder_Kurtosis_30_binCount	0.862585	0.84	0.88
original_firstorder_Maximum_30_binCount	0.837735	0.81	0.860404
original_firstorder_MeanAbsoluteDeviation_30_binCount	0.958929	0.95	0.97
original_firstorder_Mean_30_binCount	0.991251	0.99	0.994229
original_firstorder_Median_30_binCount	0.998852	0.99585	1
original_firstorder_Minimum_30_binCount	0.541443	0.48	0.6
original_firstorder_Range_30_binCount	0.797044	0.77	0.83
original_firstorder_RobustMeanAbsoluteDeviation_30_binCount	0.969564	0.96	0.98
original_firstorder_RootMeanSquared_30_binCount	0.999052	0.996925	1
original_firstorder_Skewness_30_binCount	0.861283	0.84	0.88
original_firstorder_TotalEnergy_30_binCount	0.999125	0.99704	1
original_firstorder_Uniformity_30_binCount	0.956759	0.95	0.961891
original_firstorder_Variance_30_binCount	0.945588	0.937402	0.96
original_glcm_Autocorrelation_30_binCount	0.887198	0.87	0.905712
original_glcm_ClusterProminence_30_binCount	0.847416	0.804677	0.88
original_glcm_ClusterShade_30_binCount	0.819432	0.78	0.85
original_glcm_ClusterTendency_30_binCount	0.917797	0.898838	0.931339
original_glcm_Contrast_30_binCount	0.902316	0.88	0.92
original_glcm_Correlation_30_binCount	0.903664	0.89	0.92
original_glcm_DifferenceAverage_30_binCount	0.946362	0.939228	0.96
original_glcm_DifferenceEntropy_30_binCount	0.9545	0.948994	0.96
original_glcm_DifferenceVariance_30_binCount	0.870939	0.85	0.89
original_glcm_Id_30_binCount	0.97411	0.97	0.98
original_glcm_Idm_30_binCount	0.973317	0.97	0.98
original_glcm_Idmn_30_binCount	0.912944	0.898853	0.93
original_glcm_Idn_30_binCount	0.953267	0.94	0.96
original_glcm_Imc1_30_binCount	0.97634	0.97	0.98
original_glcm_Imc2_30_binCount	0.955928	0.95	0.96
original_glcm_InverseVariance_30_binCount	0.927624	0.91	0.94
original_glcm_JointAverage_30_binCount	0.890886	0.87	0.91
original_glcm_JointEnergy_30_binCount	0.967732	0.96	0.971335
original_glcm_JointEntropy_30_binCount	0.95529	0.949583	0.96
original_glcm_MCC_30_binCount	0.902227	0.89	0.92
original_glcm_MaximumProbability_30_binCount	0.96299	0.959382	0.97
original_glcm_SumAverage_30_binCount	0.890886	0.87	0.91
original_glcm_SumEntropy_30_binCount	0.945359	0.938845	0.952397
original_glcm_SumSquares_30_binCount	0.917436	0.9	0.93
original_glrlm_GrayLevelNonUniformity_30_binCount	0.999376	0.997946	1
original_glrlm_GrayLevelNonUniformityNormalized_30_binCount	0.945652	0.94	0.952426
original_glrlm_GrayLevelVariance_30_binCount	0.898616	0.88	0.92
original_glrlm_HighGrayLevelRunEmphasis_30_binCount	0.888785	0.87	0.91
original_glrlm_LongRunEmphasis_30_binCount	0.985359	0.98	0.99
original_glrlm_LongRunHighGrayLevelEmphasis_30_binCount	0.960613	0.95	0.97
original_glrlm_LongRunLowGrayLevelEmphasis_30_binCount	0.936789	0.92	0.95
original_glrlm_LowGrayLevelRunEmphasis_30_binCount	0.885767	0.86	0.91
original_glrlm_RunEntropy_30_binCount	0.959074	0.95	0.97
original_glrlm_RunLengthNonUniformity_30_binCount	0.998537	0.995431	1
original_glrlm_RunLengthNonUniformityNormalized_30_binCount	0.979514	0.975307	0.980978
original_glrlm_RunPercentage_30_binCount	0.985165	0.98	0.99
original_glrlm_RunVariance_30_binCount	0.981352	0.979844	0.99
original_glrlm_ShortRunEmphasis_30_binCount	0.984124	0.98	0.99
original_glrlm_ShortRunHighGrayLevelEmphasis_30_binCount	0.925287	0.91	0.94
original_glrlm_ShortRunLowGrayLevelEmphasis_30_binCount	0.879483	0.85	0.9
original_glszm_GrayLevelNonUniformity_30_binCount	0.991083	0.99	0.994011
original_glszm_GrayLevelNonUniformityNormalized_30_binCount	0.845666	0.824019	0.87
original_glszm_GrayLevelVariance_30_binCount	0.788708	0.76	0.82
original_glszm_HighGrayLevelZoneEmphasis_30_binCount	0.882766	0.86	0.9
original_glszm_LargeAreaEmphasis_30_binCount	0.991498	0.99	1
original_glszm_LargeAreaHighGrayLevelEmphasis_30_binCount	0.991972	0.99	1
original_glszm_LargeAreaLowGrayLevelEmphasis_30_binCount	0.990793	0.99	0.993749
original_glszm_LowGrayLevelZoneEmphasis_30_binCount	0.807592	0.78	0.83
original_glszm_SizeZoneNonUniformity_30_binCount	0.987752	0.98	0.99
original_glszm_SizeZoneNonUniformityNormalized_30_binCount	0.936175	0.93	0.95
original_glszm_SmallAreaEmphasis_30_binCount	0.945252	0.94	0.95
original_glszm_SmallAreaHighGrayLevelEmphasis_30_binCount	0.956016	0.95	0.96
original_glszm_SmallAreaLowGrayLevelEmphasis_30_binCount	0.698921	0.66	0.73
original_glszm_ZoneEntropy_30_binCount	0.957985	0.95	0.960509
original_glszm_ZonePercentage_30_binCount	0.958599	0.95	0.97
original_glszm_ZoneVariance_30_binCount	0.991511	0.99	1
original_gldm_DependenceEntropy_30_binCount	0.966304	0.96	0.97
original_gldm_DependenceNonUniformity_30_binCount	0.998817	0.995914	1
original_gldm_DependenceNonUniformityNormalized_30_binCount	0.958629	0.95	0.97
original_gldm_DependenceVariance_30_binCount	0.985264	0.98	0.99
original_gldm_GrayLevelNonUniformity_30_binCount	0.999453	0.998054	1
original_gldm_GrayLevelVariance_30_binCount	0.908539	0.89	0.923286
original_gldm_HighGrayLevelEmphasis_30_binCount	0.886005	0.87	0.900821
original_gldm_LargeDependenceEmphasis_30_binCount	0.987549	0.98	0.99
original_gldm_LargeDependenceHighGrayLevelEmphasis_30_binCount	0.967619	0.96	0.98
original_gldm_LargeDependenceLowGrayLevelEmphasis_30_binCount	0.957081	0.94	0.97
original_gldm_LowGrayLevelEmphasis_30_binCount	0.889154	0.86	0.91
original_gldm_SmallDependenceEmphasis_30_binCount	0.965884	0.96	0.97
original_gldm_SmallDependenceHighGrayLevelEmphasis_30_binCount	0.974529	0.97	0.98
original_gldm_SmallDependenceLowGrayLevelEmphasis_30_binCount	0.81517	0.78	0.85
original_ngtdm_Busyness_30_binCount	0.998717	0.995864	1
original_ngtdm_Coarseness_30_binCount	0.989684	0.98796	0.99
original_ngtdm_Complexity_30_binCount	0.886156	0.87	0.9
original_ngtdm_Contrast_30_binCount	0.910514	0.89	0.93
original_ngtdm_Strength_30_binCount	0.944388	0.93	0.95
wavelet-LLH_firstorder_10Percentile_30_binCount	0.934532	0.914985	0.95
wavelet-LLH_firstorder_90Percentile_30_binCount	0.90987	0.86	0.96
wavelet-LLH_firstorder_Energy_30_binCount	0.955343	0.94	0.97
wavelet-LLH_firstorder_Entropy_30_binCount	0.893915	0.88	0.91
wavelet-LLH_firstorder_InterquartileRange_30_binCount	0.969055	0.96	0.980372
wavelet-LLH_firstorder_Kurtosis_30_binCount	0.469917	0.215118	0.775189
wavelet-LLH_firstorder_Maximum_30_binCount	0.837855	0.771098	0.88809
wavelet-LLH_firstorder_MeanAbsoluteDeviation_30_binCount	0.939445	0.922104	0.95
wavelet-LLH_firstorder_Mean_30_binCount	0.735742	0.68	0.79
wavelet-LLH_firstorder_Median_30_binCount	0.8227	0.78	0.86
wavelet-LLH_firstorder_Minimum_30_binCount	0.75661	0.582439	0.87
wavelet-LLH_firstorder_Range_30_binCount	0.829479	0.727328	0.900985
wavelet-LLH_firstorder_RobustMeanAbsoluteDeviation_30_binCount	0.963001	0.95	0.977527
wavelet-LLH_firstorder_RootMeanSquared_30_binCount	0.912641	0.898811	0.93
wavelet-LLH_firstorder_Skewness_30_binCount	0.420952	0.32	0.53
wavelet-LLH_firstorder_TotalEnergy_30_binCount	0.955343	0.94	0.97
wavelet-LLH_firstorder_Uniformity_30_binCount	0.819208	0.8	0.84
wavelet-LLH_firstorder_Variance_30_binCount	0.901578	0.87	0.93
wavelet-LLH_glcm_Autocorrelation_30_binCount	0.36621	0.33	0.4
wavelet-LLH_glcm_ClusterProminence_30_binCount	0.683403	0.608591	0.756253
wavelet-LLH_glcm_ClusterShade_30_binCount	0.59577	0.52	0.670162
wavelet-LLH_glcm_ClusterTendency_30_binCount	0.825427	0.78475	0.86
wavelet-LLH_glcm_Contrast_30_binCount	0.775088	0.73	0.829466
wavelet-LLH_glcm_Correlation_30_binCount	0.90794	0.89	0.92
wavelet-LLH_glcm_DifferenceAverage_30_binCount	0.857932	0.83	0.88
wavelet-LLH_glcm_DifferenceEntropy_30_binCount	0.886433	0.87	0.9
wavelet-LLH_glcm_DifferenceVariance_30_binCount	0.781922	0.74	0.819809
wavelet-LLH_glcm_Id_30_binCount	0.821049	0.8	0.84
wavelet-LLH_glcm_Idm_30_binCount	0.838294	0.82	0.86
wavelet-LLH_glcm_Idmn_30_binCount	0.794178	0.75	0.84027
wavelet-LLH_glcm_Idn_30_binCount	0.862587	0.84	0.88
wavelet-LLH_glcm_Imc1_30_binCount	0.803208	0.78	0.83
wavelet-LLH_glcm_Imc2_30_binCount	0.88016	0.86	0.9
wavelet-LLH_glcm_InverseVariance_30_binCount	0.588618	0.55475	0.62525
wavelet-LLH_glcm_JointAverage_30_binCount	0.372405	0.33	0.41
wavelet-LLH_glcm_JointEnergy_30_binCount	0.760537	0.73	0.79
wavelet-LLH_glcm_JointEntropy_30_binCount	0.887441	0.87	0.9
wavelet-LLH_glcm_MCC_30_binCount	0.629658	0.59	0.67
wavelet-LLH_glcm_MaximumProbability_30_binCount	0.716491	0.69	0.74
wavelet-LLH_glcm_SumAverage_30_binCount	0.372405	0.33	0.41
wavelet-LLH_glcm_SumEntropy_30_binCount	0.883547	0.87	0.9
wavelet-LLH_glcm_SumSquares_30_binCount	0.805428	0.765542	0.843504
wavelet-LLH_glrlm_GrayLevelNonUniformity_30_binCount	0.746135	0.71	0.78
wavelet-LLH_glrlm_GrayLevelNonUniformityNormalized_30_binCount	0.820881	0.8	0.84
wavelet-LLH_glrlm_GrayLevelVariance_30_binCount	0.769007	0.73	0.8
wavelet-LLH_glrlm_HighGrayLevelRunEmphasis_30_binCount	0.364152	0.324581	0.4
wavelet-LLH_glrlm_LongRunEmphasis_30_binCount	0.731909	0.69475	0.76525
wavelet-LLH_glrlm_LongRunHighGrayLevelEmphasis_30_binCount	0.699011	0.66	0.74
wavelet-LLH_glrlm_LongRunLowGrayLevelEmphasis_30_binCount	0.632733	0.57	0.71
wavelet-LLH_glrlm_LowGrayLevelRunEmphasis_30_binCount	0.412576	0.34	0.5
wavelet-LLH_glrlm_RunEntropy_30_binCount	0.543351	0.50475	0.58
wavelet-LLH_glrlm_RunLengthNonUniformity_30_binCount	0.761275	0.73	0.79
wavelet-LLH_glrlm_RunLengthNonUniformityNormalized_30_binCount	0.883472	0.87	0.9
wavelet-LLH_glrlm_RunPercentage_30_binCount	0.80028	0.78	0.82
wavelet-LLH_glrlm_RunVariance_30_binCount	0.736265	0.7	0.77
wavelet-LLH_glrlm_ShortRunEmphasis_30_binCount	0.883367	0.87	0.9
wavelet-LLH_glrlm_ShortRunHighGrayLevelEmphasis_30_binCount	0.50839	0.46475	0.55
wavelet-LLH_glrlm_ShortRunLowGrayLevelEmphasis_30_binCount	0.506611	0.42	0.6
wavelet-LLH_glszm_GrayLevelNonUniformity_30_binCount	0.914057	0.9	0.93
wavelet-LLH_glszm_GrayLevelNonUniformityNormalized_30_binCount	0.71311	0.67	0.75
wavelet-LLH_glszm_GrayLevelVariance_30_binCount	0.726583	0.69475	0.76
wavelet-LLH_glszm_HighGrayLevelZoneEmphasis_30_binCount	0.336405	0.299919	0.37525
wavelet-LLH_glszm_LargeAreaEmphasis_30_binCount	0.924583	0.891188	0.95
wavelet-LLH_glszm_LargeAreaHighGrayLevelEmphasis_30_binCount	0.869264	0.8	0.92
wavelet-LLH_glszm_LargeAreaLowGrayLevelEmphasis_30_binCount	0.835046	0.77	0.92
wavelet-LLH_glszm_LowGrayLevelZoneEmphasis_30_binCount	0.537453	0.5	0.58
wavelet-LLH_glszm_SizeZoneNonUniformity_30_binCount	0.940653	0.93	0.95
wavelet-LLH_glszm_SizeZoneNonUniformityNormalized_30_binCount	0.693923	0.66	0.72525
wavelet-LLH_glszm_SmallAreaEmphasis_30_binCount	0.696046	0.67	0.73
wavelet-LLH_glszm_SmallAreaHighGrayLevelEmphasis_30_binCount	0.412444	0.37	0.45
wavelet-LLH_glszm_SmallAreaLowGrayLevelEmphasis_30_binCount	0.535297	0.5	0.57
wavelet-LLH_glszm_ZoneEntropy_30_binCount	0.767707	0.74	0.79
wavelet-LLH_glszm_ZonePercentage_30_binCount	0.887107	0.86	0.91
wavelet-LLH_glszm_ZoneVariance_30_binCount	0.924985	0.891446	0.95
wavelet-LLH_gldm_DependenceEntropy_30_binCount	0.788042	0.76	0.81
wavelet-LLH_gldm_DependenceNonUniformity_30_binCount	0.792423	0.76	0.82
wavelet-LLH_gldm_DependenceNonUniformityNormalized_30_binCount	0.640325	0.6	0.68
wavelet-LLH_gldm_DependenceVariance_30_binCount	0.57253	0.53	0.61
wavelet-LLH_gldm_GrayLevelNonUniformity_30_binCount	0.967488	0.96	0.97
wavelet-LLH_gldm_GrayLevelVariance_30_binCount	0.811594	0.77	0.85
wavelet-LLH_gldm_HighGrayLevelEmphasis_30_binCount	0.366764	0.33	0.4
wavelet-LLH_gldm_LargeDependenceEmphasis_30_binCount	0.747709	0.72	0.77
wavelet-LLH_gldm_LargeDependenceHighGrayLevelEmphasis_30_binCount	0.670162	0.63475	0.71
wavelet-LLH_gldm_LargeDependenceLowGrayLevelEmphasis_30_binCount	0.602197	0.56	0.64525
wavelet-LLH_gldm_LowGrayLevelEmphasis_30_binCount	0.371481	0.29	0.46525
wavelet-LLH_gldm_SmallDependenceEmphasis_30_binCount	0.894525	0.87	0.91
wavelet-LLH_gldm_SmallDependenceHighGrayLevelEmphasis_30_binCount	0.805622	0.77	0.832041
wavelet-LLH_gldm_SmallDependenceLowGrayLevelEmphasis_30_binCount	0.801891	0.77	0.83
wavelet-LLH_ngtdm_Busyness_30_binCount	0.590563	0.55	0.63
wavelet-LLH_ngtdm_Coarseness_30_binCount	0.921692	0.9	0.94
wavelet-LLH_ngtdm_Complexity_30_binCount	0.754815	0.72	0.79
wavelet-LLH_ngtdm_Contrast_30_binCount	0.722529	0.65	0.82
wavelet-LLH_ngtdm_Strength_30_binCount	0.895201	0.879696	0.91
wavelet-LHL_firstorder_10Percentile_30_binCount	0.880883	0.85	0.9
wavelet-LHL_firstorder_90Percentile_30_binCount	0.857314	0.79	0.92
wavelet-LHL_firstorder_Energy_30_binCount	0.922897	0.91	0.937091
wavelet-LHL_firstorder_Entropy_30_binCount	0.801866	0.77475	0.83
wavelet-LHL_firstorder_InterquartileRange_30_binCount	0.898964	0.87	0.923993
wavelet-LHL_firstorder_Kurtosis_30_binCount	0.426834	0.35	0.57
wavelet-LHL_firstorder_Maximum_30_binCount	0.703591	0.65	0.75
wavelet-LHL_firstorder_MeanAbsoluteDeviation_30_binCount	0.888016	0.87	0.91
wavelet-LHL_firstorder_Mean_30_binCount	0.895533	0.87	0.917488
wavelet-LHL_firstorder_Median_30_binCount	0.88512	0.85	0.916214
wavelet-LHL_firstorder_Minimum_30_binCount	0.691099	0.61475	0.76525
wavelet-LHL_firstorder_Range_30_binCount	0.773771	0.72	0.81
wavelet-LHL_firstorder_RobustMeanAbsoluteDeviation_30_binCount	0.893793	0.87	0.92
wavelet-LHL_firstorder_RootMeanSquared_30_binCount	0.856399	0.83	0.88
wavelet-LHL_firstorder_Skewness_30_binCount	0.506668	0.45475	0.56
wavelet-LHL_firstorder_TotalEnergy_30_binCount	0.922897	0.91	0.937091
wavelet-LHL_firstorder_Uniformity_30_binCount	0.637375	0.6	0.67
wavelet-LHL_firstorder_Variance_30_binCount	0.813108	0.773186	0.85
wavelet-LHL_glcm_Autocorrelation_30_binCount	0.329741	0.29	0.37
wavelet-LHL_glcm_ClusterProminence_30_binCount	0.622083	0.55	0.72
wavelet-LHL_glcm_ClusterShade_30_binCount	0.631238	0.58	0.69
wavelet-LHL_glcm_ClusterTendency_30_binCount	0.810324	0.78	0.84
wavelet-LHL_glcm_Contrast_30_binCount	0.781903	0.75	0.82
wavelet-LHL_glcm_Correlation_30_binCount	0.614409	0.58	0.65
wavelet-LHL_glcm_DifferenceAverage_30_binCount	0.795179	0.76	0.82
wavelet-LHL_glcm_DifferenceEntropy_30_binCount	0.802564	0.78	0.83
wavelet-LHL_glcm_DifferenceVariance_30_binCount	0.787821	0.76	0.81
wavelet-LHL_glcm_Id_30_binCount	0.679427	0.64	0.72
wavelet-LHL_glcm_Idm_30_binCount	0.706773	0.67	0.74
wavelet-LHL_glcm_Idmn_30_binCount	0.792362	0.76	0.82
wavelet-LHL_glcm_Idn_30_binCount	0.787095	0.75	0.82
wavelet-LHL_glcm_Imc1_30_binCount	0.620853	0.58475	0.66
wavelet-LHL_glcm_Imc2_30_binCount	0.830941	0.81	0.85
wavelet-LHL_glcm_InverseVariance_30_binCount	0.371776	0.34	0.41
wavelet-LHL_glcm_JointAverage_30_binCount	0.332306	0.3	0.37
wavelet-LHL_glcm_JointEnergy_30_binCount	0.542832	0.51	0.58
wavelet-LHL_glcm_JointEntropy_30_binCount	0.776555	0.75	0.80525
wavelet-LHL_glcm_MCC_30_binCount	0.541027	0.5	0.58
wavelet-LHL_glcm_MaximumProbability_30_binCount	0.474369	0.44	0.51
wavelet-LHL_glcm_SumAverage_30_binCount	0.332306	0.3	0.37
wavelet-LHL_glcm_SumEntropy_30_binCount	0.768466	0.74	0.8
wavelet-LHL_glcm_SumSquares_30_binCount	0.811341	0.78	0.84
wavelet-LHL_glrlm_GrayLevelNonUniformity_30_binCount	0.80281	0.77	0.83
wavelet-LHL_glrlm_GrayLevelNonUniformityNormalized_30_binCount	0.722802	0.69	0.75
wavelet-LHL_glrlm_GrayLevelVariance_30_binCount	0.775371	0.75	0.8
wavelet-LHL_glrlm_HighGrayLevelRunEmphasis_30_binCount	0.329118	0.29	0.37
wavelet-LHL_glrlm_LongRunEmphasis_30_binCount	0.614649	0.53	0.67525
wavelet-LHL_glrlm_LongRunHighGrayLevelEmphasis_30_binCount	0.544527	0.48	0.591404
wavelet-LHL_glrlm_LongRunLowGrayLevelEmphasis_30_binCount	0.48952	0.342833	0.625473
wavelet-LHL_glrlm_LowGrayLevelRunEmphasis_30_binCount	0.403943	0.36	0.45
wavelet-LHL_glrlm_RunEntropy_30_binCount	0.458971	0.42	0.5
wavelet-LHL_glrlm_RunLengthNonUniformity_30_binCount	0.825207	0.79475	0.85
wavelet-LHL_glrlm_RunLengthNonUniformityNormalized_30_binCount	0.818496	0.79	0.84
wavelet-LHL_glrlm_RunPercentage_30_binCount	0.659303	0.63	0.69
wavelet-LHL_glrlm_RunVariance_30_binCount	0.612631	0.533892	0.67
wavelet-LHL_glrlm_ShortRunEmphasis_30_binCount	0.818328	0.79	0.84
wavelet-LHL_glrlm_ShortRunHighGrayLevelEmphasis_30_binCount	0.364607	0.33	0.4
wavelet-LHL_glrlm_ShortRunLowGrayLevelEmphasis_30_binCount	0.51697	0.47	0.56
wavelet-LHL_glszm_GrayLevelNonUniformity_30_binCount	0.806129	0.77	0.84
wavelet-LHL_glszm_GrayLevelNonUniformityNormalized_30_binCount	0.622165	0.59	0.66
wavelet-LHL_glszm_GrayLevelVariance_30_binCount	0.683175	0.65	0.71
wavelet-LHL_glszm_HighGrayLevelZoneEmphasis_30_binCount	0.317245	0.28	0.35
wavelet-LHL_glszm_LargeAreaEmphasis_30_binCount	0.862665	0.84	0.89
wavelet-LHL_glszm_LargeAreaHighGrayLevelEmphasis_30_binCount	0.787121	0.72475	0.83
wavelet-LHL_glszm_LargeAreaLowGrayLevelEmphasis_30_binCount	0.747916	0.607067	0.82
wavelet-LHL_glszm_LowGrayLevelZoneEmphasis_30_binCount	0.460502	0.42	0.5
wavelet-LHL_glszm_SizeZoneNonUniformity_30_binCount	0.853467	0.83	0.87
wavelet-LHL_glszm_SizeZoneNonUniformityNormalized_30_binCount	0.588487	0.55475	0.62
wavelet-LHL_glszm_SmallAreaEmphasis_30_binCount	0.586441	0.55	0.62
wavelet-LHL_glszm_SmallAreaHighGrayLevelEmphasis_30_binCount	0.296527	0.26	0.33
wavelet-LHL_glszm_SmallAreaLowGrayLevelEmphasis_30_binCount	0.440439	0.41	0.48
wavelet-LHL_glszm_ZoneEntropy_30_binCount	0.726121	0.7	0.75
wavelet-LHL_glszm_ZonePercentage_30_binCount	0.852264	0.822145	0.88
wavelet-LHL_glszm_ZoneVariance_30_binCount	0.862881	0.84	0.89
wavelet-LHL_gldm_DependenceEntropy_30_binCount	0.633182	0.6	0.67
wavelet-LHL_gldm_DependenceNonUniformity_30_binCount	0.751437	0.676363	0.8
wavelet-LHL_gldm_DependenceNonUniformityNormalized_30_binCount	0.491181	0.433604	0.54
wavelet-LHL_gldm_DependenceVariance_30_binCount	0.344737	0.31	0.38525
wavelet-LHL_gldm_GrayLevelNonUniformity_30_binCount	0.955603	0.95	0.96
wavelet-LHL_gldm_GrayLevelVariance_30_binCount	0.826766	0.8	0.85
wavelet-LHL_gldm_HighGrayLevelEmphasis_30_binCount	0.329366	0.29	0.37
wavelet-LHL_gldm_LargeDependenceEmphasis_30_binCount	0.572393	0.54	0.61
wavelet-LHL_gldm_LargeDependenceHighGrayLevelEmphasis_30_binCount	0.503194	0.46	0.54
wavelet-LHL_gldm_LargeDependenceLowGrayLevelEmphasis_30_binCount	0.385932	0.33	0.46
wavelet-LHL_gldm_LowGrayLevelEmphasis_30_binCount	0.374873	0.33	0.42
wavelet-LHL_gldm_SmallDependenceEmphasis_30_binCount	0.85521	0.83	0.88
wavelet-LHL_gldm_SmallDependenceHighGrayLevelEmphasis_30_binCount	0.729563	0.68	0.77
wavelet-LHL_gldm_SmallDependenceLowGrayLevelEmphasis_30_binCount	0.757294	0.73	0.79
wavelet-LHL_ngtdm_Busyness_30_binCount	0.670659	0.63	0.71
wavelet-LHL_ngtdm_Coarseness_30_binCount	0.932715	0.91	0.95
wavelet-LHL_ngtdm_Complexity_30_binCount	0.657405	0.61	0.7
wavelet-LHL_ngtdm_Contrast_30_binCount	0.787626	0.74	0.83
wavelet-LHL_ngtdm_Strength_30_binCount	0.880044	0.86	0.9
wavelet-LHH_firstorder_10Percentile_30_binCount	0.938011	0.92	0.95
wavelet-LHH_firstorder_90Percentile_30_binCount	0.904869	0.886476	0.92
wavelet-LHH_firstorder_Energy_30_binCount	0.926758	0.9	0.96
wavelet-LHH_firstorder_Entropy_30_binCount	0.855235	0.83	0.87
wavelet-LHH_firstorder_InterquartileRange_30_binCount	0.969723	0.96	0.98
wavelet-LHH_firstorder_Kurtosis_30_binCount	0.436013	0.293064	0.685594
wavelet-LHH_firstorder_Maximum_30_binCount	0.684308	0.511519	0.85
wavelet-LHH_firstorder_MeanAbsoluteDeviation_30_binCount	0.928199	0.91948	0.94
wavelet-LHH_firstorder_Mean_30_binCount	0.66376	0.583516	0.72
wavelet-LHH_firstorder_Median_30_binCount	0.648793	0.57475	0.70525
wavelet-LHH_firstorder_Minimum_30_binCount	0.710628	0.519935	0.85
wavelet-LHH_firstorder_Range_30_binCount	0.732594	0.56	0.866221
wavelet-LHH_firstorder_RobustMeanAbsoluteDeviation_30_binCount	0.960367	0.95	0.97
wavelet-LHH_firstorder_RootMeanSquared_30_binCount	0.892274	0.87	0.91
wavelet-LHH_firstorder_Skewness_30_binCount	0.236075	0.17	0.37
wavelet-LHH_firstorder_TotalEnergy_30_binCount	0.926758	0.9	0.96
wavelet-LHH_firstorder_Uniformity_30_binCount	0.782274	0.76	0.81
wavelet-LHH_firstorder_Variance_30_binCount	0.866665	0.83	0.9
wavelet-LHH_glcm_Autocorrelation_30_binCount	0.252844	0.22	0.29
wavelet-LHH_glcm_ClusterProminence_30_binCount	0.727915	0.69	0.76
wavelet-LHH_glcm_ClusterShade_30_binCount	0.682713	0.549717	0.74
wavelet-LHH_glcm_ClusterTendency_30_binCount	0.805439	0.77	0.83
wavelet-LHH_glcm_Contrast_30_binCount	0.79143	0.75	0.82525
wavelet-LHH_glcm_Correlation_30_binCount	0.869454	0.85	0.89
wavelet-LHH_glcm_DifferenceAverage_30_binCount	0.829153	0.8	0.86
wavelet-LHH_glcm_DifferenceEntropy_30_binCount	0.847788	0.83	0.87
wavelet-LHH_glcm_DifferenceVariance_30_binCount	0.805334	0.78	0.83
wavelet-LHH_glcm_Id_30_binCount	0.792869	0.77	0.82
wavelet-LHH_glcm_Idm_30_binCount	0.809497	0.78	0.83
wavelet-LHH_glcm_Idmn_30_binCount	0.796407	0.76	0.83
wavelet-LHH_glcm_Idn_30_binCount	0.830331	0.8	0.86
wavelet-LHH_glcm_Imc1_30_binCount	0.675491	0.64	0.71
wavelet-LHH_glcm_Imc2_30_binCount	0.84905	0.83	0.87
wavelet-LHH_glcm_InverseVariance_30_binCount	0.546082	0.51	0.58525
wavelet-LHH_glcm_JointAverage_30_binCount	0.24925	0.21	0.28
wavelet-LHH_glcm_JointEnergy_30_binCount	0.717965	0.69	0.75
wavelet-LHH_glcm_JointEntropy_30_binCount	0.846285	0.82	0.87
wavelet-LHH_glcm_MCC_30_binCount	0.542154	0.5	0.58
wavelet-LHH_glcm_MaximumProbability_30_binCount	0.671968	0.64	0.70525
wavelet-LHH_glcm_SumAverage_30_binCount	0.24925	0.21	0.28
wavelet-LHH_glcm_SumEntropy_30_binCount	0.839784	0.82	0.86
wavelet-LHH_glcm_SumSquares_30_binCount	0.798578	0.76	0.83
wavelet-LHH_glrlm_GrayLevelNonUniformity_30_binCount	0.81134	0.78	0.84
wavelet-LHH_glrlm_GrayLevelNonUniformityNormalized_30_binCount	0.765556	0.73	0.8
wavelet-LHH_glrlm_GrayLevelVariance_30_binCount	0.770935	0.74	0.8
wavelet-LHH_glrlm_HighGrayLevelRunEmphasis_30_binCount	0.248691	0.21	0.28
wavelet-LHH_glrlm_LongRunEmphasis_30_binCount	0.688994	0.64	0.73
wavelet-LHH_glrlm_LongRunHighGrayLevelEmphasis_30_binCount	0.663562	0.6	0.71
wavelet-LHH_glrlm_LongRunLowGrayLevelEmphasis_30_binCount	0.326373	0.12	0.69
wavelet-LHH_glrlm_LowGrayLevelRunEmphasis_30_binCount	0.241919	0.14	0.42
wavelet-LHH_glrlm_RunEntropy_30_binCount	0.528886	0.49	0.57
wavelet-LHH_glrlm_RunLengthNonUniformity_30_binCount	0.840523	0.81	0.87
wavelet-LHH_glrlm_RunLengthNonUniformityNormalized_30_binCount	0.867105	0.85	0.88525
wavelet-LHH_glrlm_RunPercentage_30_binCount	0.771508	0.74	0.8
wavelet-LHH_glrlm_RunVariance_30_binCount	0.68479	0.64	0.73
wavelet-LHH_glrlm_ShortRunEmphasis_30_binCount	0.86078	0.84	0.88
wavelet-LHH_glrlm_ShortRunHighGrayLevelEmphasis_30_binCount	0.425182	0.38	0.47
wavelet-LHH_glrlm_ShortRunLowGrayLevelEmphasis_30_binCount	0.468503	0.39	0.56525
wavelet-LHH_glszm_GrayLevelNonUniformity_30_binCount	0.907542	0.89	0.92
wavelet-LHH_glszm_GrayLevelNonUniformityNormalized_30_binCount	0.721464	0.69	0.75
wavelet-LHH_glszm_GrayLevelVariance_30_binCount	0.722968	0.69	0.75
wavelet-LHH_glszm_HighGrayLevelZoneEmphasis_30_binCount	0.256105	0.22	0.29
wavelet-LHH_glszm_LargeAreaEmphasis_30_binCount	0.730433	0.579674	0.9
wavelet-LHH_glszm_LargeAreaHighGrayLevelEmphasis_30_binCount	0.723215	0.59889	0.87
wavelet-LHH_glszm_LargeAreaLowGrayLevelEmphasis_30_binCount	0.374014	0.09	0.880277
wavelet-LHH_glszm_LowGrayLevelZoneEmphasis_30_binCount	0.383834	0.28	0.54
wavelet-LHH_glszm_SizeZoneNonUniformity_30_binCount	0.908918	0.9	0.92
wavelet-LHH_glszm_SizeZoneNonUniformityNormalized_30_binCount	0.478912	0.44	0.52
wavelet-LHH_glszm_SmallAreaEmphasis_30_binCount	0.490417	0.45	0.53
wavelet-LHH_glszm_SmallAreaHighGrayLevelEmphasis_30_binCount	0.297711	0.26	0.33
wavelet-LHH_glszm_SmallAreaLowGrayLevelEmphasis_30_binCount	0.424969	0.33475	0.56
wavelet-LHH_glszm_ZoneEntropy_30_binCount	0.693979	0.66	0.72
wavelet-LHH_glszm_ZonePercentage_30_binCount	0.852617	0.82475	0.88
wavelet-LHH_glszm_ZoneVariance_30_binCount	0.738863	0.593705	0.9
wavelet-LHH_gldm_DependenceEntropy_30_binCount	0.781236	0.754595	0.81
wavelet-LHH_gldm_DependenceNonUniformity_30_binCount	0.760088	0.72	0.8
wavelet-LHH_gldm_DependenceNonUniformityNormalized_30_binCount	0.608863	0.55	0.66
wavelet-LHH_gldm_DependenceVariance_30_binCount	0.503836	0.46	0.54
wavelet-LHH_gldm_GrayLevelNonUniformity_30_binCount	0.965811	0.96	0.97
wavelet-LHH_gldm_GrayLevelVariance_30_binCount	0.813425	0.78	0.84
wavelet-LHH_gldm_HighGrayLevelEmphasis_30_binCount	0.249596	0.21	0.28
wavelet-LHH_gldm_LargeDependenceEmphasis_30_binCount	0.704342	0.67	0.74
wavelet-LHH_gldm_LargeDependenceHighGrayLevelEmphasis_30_binCount	0.639581	0.61	0.67
wavelet-LHH_gldm_LargeDependenceLowGrayLevelEmphasis_30_binCount	0.344841	0.16	0.66
wavelet-LHH_gldm_LowGrayLevelEmphasis_30_binCount	0.229698	0.13	0.41
wavelet-LHH_gldm_SmallDependenceEmphasis_30_binCount	0.859933	0.83	0.88
wavelet-LHH_gldm_SmallDependenceHighGrayLevelEmphasis_30_binCount	0.787078	0.75	0.82
wavelet-LHH_gldm_SmallDependenceLowGrayLevelEmphasis_30_binCount	0.762597	0.73	0.79
wavelet-LHH_ngtdm_Busyness_30_binCount	0.603336	0.56	0.64
wavelet-LHH_ngtdm_Coarseness_30_binCount	0.720221	0.535459	0.916614
wavelet-LHH_ngtdm_Complexity_30_binCount	0.688802	0.65	0.73
wavelet-LHH_ngtdm_Contrast_30_binCount	0.789682	0.74	0.83
wavelet-LHH_ngtdm_Strength_30_binCount	0.878215	0.831631	0.92
wavelet-HLL_firstorder_10Percentile_30_binCount	0.865135	0.82	0.9
wavelet-HLL_firstorder_90Percentile_30_binCount	0.914079	0.86475	0.96
wavelet-HLL_firstorder_Energy_30_binCount	0.898544	0.88	0.91
wavelet-HLL_firstorder_Entropy_30_binCount	0.804391	0.78	0.83
wavelet-HLL_firstorder_InterquartileRange_30_binCount	0.951663	0.939771	0.97
wavelet-HLL_firstorder_Kurtosis_30_binCount	0.408294	0.263298	0.53
wavelet-HLL_firstorder_Maximum_30_binCount	0.678465	0.63	0.720289
wavelet-HLL_firstorder_MeanAbsoluteDeviation_30_binCount	0.881458	0.86	0.9
wavelet-HLL_firstorder_Mean_30_binCount	0.870776	0.836194	0.9
wavelet-HLL_firstorder_Median_30_binCount	0.825275	0.79053	0.87
wavelet-HLL_firstorder_Minimum_30_binCount	0.659671	0.61	0.7
wavelet-HLL_firstorder_Range_30_binCount	0.752473	0.7	0.79
wavelet-HLL_firstorder_RobustMeanAbsoluteDeviation_30_binCount	0.934965	0.91	0.951931
wavelet-HLL_firstorder_RootMeanSquared_30_binCount	0.830174	0.8	0.85
wavelet-HLL_firstorder_Skewness_30_binCount	0.599812	0.53	0.68
wavelet-HLL_firstorder_TotalEnergy_30_binCount	0.898544	0.88	0.91
wavelet-HLL_firstorder_Uniformity_30_binCount	0.706629	0.68	0.73
wavelet-HLL_firstorder_Variance_30_binCount	0.771624	0.74	0.8
wavelet-HLL_glcm_Autocorrelation_30_binCount	0.350553	0.31	0.39
wavelet-HLL_glcm_ClusterProminence_30_binCount	0.672714	0.6	0.73
wavelet-HLL_glcm_ClusterShade_30_binCount	0.618762	0.57	0.67
wavelet-HLL_glcm_ClusterTendency_30_binCount	0.78222	0.73	0.82
wavelet-HLL_glcm_Contrast_30_binCount	0.780626	0.71	0.83
wavelet-HLL_glcm_Correlation_30_binCount	0.597307	0.56	0.63
wavelet-HLL_glcm_DifferenceAverage_30_binCount	0.802041	0.77	0.83
wavelet-HLL_glcm_DifferenceEntropy_30_binCount	0.811292	0.79	0.83
wavelet-HLL_glcm_DifferenceVariance_30_binCount	0.777416	0.73	0.82
wavelet-HLL_glcm_Id_30_binCount	0.75378	0.72475	0.78
wavelet-HLL_glcm_Idm_30_binCount	0.771114	0.74	0.8
wavelet-HLL_glcm_Idmn_30_binCount	0.782255	0.72	0.83
wavelet-HLL_glcm_Idn_30_binCount	0.800461	0.77	0.83
wavelet-HLL_glcm_Imc1_30_binCount	0.69983	0.66	0.73
wavelet-HLL_glcm_Imc2_30_binCount	0.830019	0.81	0.85
wavelet-HLL_glcm_InverseVariance_30_binCount	0.466286	0.43	0.5
wavelet-HLL_glcm_JointAverage_30_binCount	0.34892	0.31	0.38525
wavelet-HLL_glcm_JointEnergy_30_binCount	0.631622	0.6	0.66
wavelet-HLL_glcm_JointEntropy_30_binCount	0.794127	0.77	0.82
wavelet-HLL_glcm_MCC_30_binCount	0.569212	0.53	0.60525
wavelet-HLL_glcm_MaximumProbability_30_binCount	0.587373	0.55	0.62
wavelet-HLL_glcm_SumAverage_30_binCount	0.34892	0.31	0.38525
wavelet-HLL_glcm_SumEntropy_30_binCount	0.780412	0.75	0.81
wavelet-HLL_glcm_SumSquares_30_binCount	0.790772	0.732245	0.83
wavelet-HLL_glrlm_GrayLevelNonUniformity_30_binCount	0.823962	0.8	0.85
wavelet-HLL_glrlm_GrayLevelNonUniformityNormalized_30_binCount	0.722938	0.69	0.75
wavelet-HLL_glrlm_GrayLevelVariance_30_binCount	0.759789	0.71	0.8
wavelet-HLL_glrlm_HighGrayLevelRunEmphasis_30_binCount	0.350635	0.31	0.39
wavelet-HLL_glrlm_LongRunEmphasis_30_binCount	0.568664	0.52	0.61
wavelet-HLL_glrlm_LongRunHighGrayLevelEmphasis_30_binCount	0.508468	0.458517	0.56
wavelet-HLL_glrlm_LongRunLowGrayLevelEmphasis_30_binCount	0.269995	0.19	0.46
wavelet-HLL_glrlm_LowGrayLevelRunEmphasis_30_binCount	0.32698	0.27	0.39
wavelet-HLL_glrlm_RunEntropy_30_binCount	0.503074	0.46475	0.54
wavelet-HLL_glrlm_RunLengthNonUniformity_30_binCount	0.821613	0.79475	0.85
wavelet-HLL_glrlm_RunLengthNonUniformityNormalized_30_binCount	0.845252	0.82	0.860281
wavelet-HLL_glrlm_RunPercentage_30_binCount	0.736578	0.71	0.76
wavelet-HLL_glrlm_RunVariance_30_binCount	0.568528	0.52	0.61
wavelet-HLL_glrlm_ShortRunEmphasis_30_binCount	0.843366	0.82	0.86
wavelet-HLL_glrlm_ShortRunHighGrayLevelEmphasis_30_binCount	0.438541	0.4	0.48
wavelet-HLL_glrlm_ShortRunLowGrayLevelEmphasis_30_binCount	0.437917	0.37	0.51
wavelet-HLL_glszm_GrayLevelNonUniformity_30_binCount	0.806041	0.77	0.84
wavelet-HLL_glszm_GrayLevelNonUniformityNormalized_30_binCount	0.632013	0.59	0.67
wavelet-HLL_glszm_GrayLevelVariance_30_binCount	0.676928	0.65	0.71
wavelet-HLL_glszm_HighGrayLevelZoneEmphasis_30_binCount	0.337155	0.3	0.38
wavelet-HLL_glszm_LargeAreaEmphasis_30_binCount	0.798929	0.713781	0.87
wavelet-HLL_glszm_LargeAreaHighGrayLevelEmphasis_30_binCount	0.698947	0.63	0.770049
wavelet-HLL_glszm_LargeAreaLowGrayLevelEmphasis_30_binCount	0.246202	0.11	0.72525
wavelet-HLL_glszm_LowGrayLevelZoneEmphasis_30_binCount	0.400252	0.35475	0.44
wavelet-HLL_glszm_SizeZoneNonUniformity_30_binCount	0.811772	0.79	0.84
wavelet-HLL_glszm_SizeZoneNonUniformityNormalized_30_binCount	0.535906	0.5	0.57
wavelet-HLL_glszm_SmallAreaEmphasis_30_binCount	0.536121	0.5	0.57
wavelet-HLL_glszm_SmallAreaHighGrayLevelEmphasis_30_binCount	0.340576	0.3	0.38
wavelet-HLL_glszm_SmallAreaLowGrayLevelEmphasis_30_binCount	0.411149	0.37	0.45
wavelet-HLL_glszm_ZoneEntropy_30_binCount	0.698578	0.67	0.73
wavelet-HLL_glszm_ZonePercentage_30_binCount	0.840212	0.81	0.87
wavelet-HLL_glszm_ZoneVariance_30_binCount	0.799922	0.714478	0.87
wavelet-HLL_gldm_DependenceEntropy_30_binCount	0.660187	0.63	0.69
wavelet-HLL_gldm_DependenceNonUniformity_30_binCount	0.674466	0.63	0.72
wavelet-HLL_gldm_DependenceNonUniformityNormalized_30_binCount	0.469521	0.42	0.52
wavelet-HLL_gldm_DependenceVariance_30_binCount	0.448967	0.41	0.49
wavelet-HLL_gldm_GrayLevelNonUniformity_30_binCount	0.954329	0.95	0.96
wavelet-HLL_gldm_GrayLevelVariance_30_binCount	0.804126	0.75475	0.84
wavelet-HLL_gldm_HighGrayLevelEmphasis_30_binCount	0.35235	0.32	0.39
wavelet-HLL_gldm_LargeDependenceEmphasis_30_binCount	0.658142	0.63	0.69
wavelet-HLL_gldm_LargeDependenceHighGrayLevelEmphasis_30_binCount	0.562348	0.53	0.6
wavelet-HLL_gldm_LargeDependenceLowGrayLevelEmphasis_30_binCount	0.380479	0.32	0.45
wavelet-HLL_gldm_LowGrayLevelEmphasis_30_binCount	0.321875	0.26	0.383855
wavelet-HLL_gldm_SmallDependenceEmphasis_30_binCount	0.846293	0.82	0.87
wavelet-HLL_gldm_SmallDependenceHighGrayLevelEmphasis_30_binCount	0.73544	0.69	0.77
wavelet-HLL_gldm_SmallDependenceLowGrayLevelEmphasis_30_binCount	0.741517	0.7	0.77
wavelet-HLL_ngtdm_Busyness_30_binCount	0.667634	0.62	0.71
wavelet-HLL_ngtdm_Coarseness_30_binCount	0.951767	0.94	0.96
wavelet-HLL_ngtdm_Complexity_30_binCount	0.65467	0.61	0.69
wavelet-HLL_ngtdm_Contrast_30_binCount	0.809707	0.71	0.86525
wavelet-HLL_ngtdm_Strength_30_binCount	0.89581	0.88	0.91
wavelet-HLH_firstorder_10Percentile_30_binCount	0.961021	0.95	0.97
wavelet-HLH_firstorder_90Percentile_30_binCount	0.95963	0.95	0.97
wavelet-HLH_firstorder_Energy_30_binCount	0.893793	0.86	0.936688
wavelet-HLH_firstorder_Entropy_30_binCount	0.872851	0.86	0.89
wavelet-HLH_firstorder_InterquartileRange_30_binCount	0.982479	0.977375	0.99
wavelet-HLH_firstorder_Kurtosis_30_binCount	0.5838	0.342491	0.68113
wavelet-HLH_firstorder_Maximum_30_binCount	0.743762	0.66	0.81
wavelet-HLH_firstorder_MeanAbsoluteDeviation_30_binCount	0.950094	0.94	0.96
wavelet-HLH_firstorder_Mean_30_binCount	0.486781	0.43	0.55
wavelet-HLH_firstorder_Median_30_binCount	0.479971	0.4	0.54
wavelet-HLH_firstorder_Minimum_30_binCount	0.760774	0.69	0.82
wavelet-HLH_firstorder_Range_30_binCount	0.780635	0.718251	0.83
wavelet-HLH_firstorder_RobustMeanAbsoluteDeviation_30_binCount	0.979284	0.97	0.99
wavelet-HLH_firstorder_RootMeanSquared_30_binCount	0.898194	0.88	0.91
wavelet-HLH_firstorder_Skewness_30_binCount	0.142664	0.1	0.227176
wavelet-HLH_firstorder_TotalEnergy_30_binCount	0.893793	0.86	0.936688
wavelet-HLH_firstorder_Uniformity_30_binCount	0.826482	0.81	0.85
wavelet-HLH_firstorder_Variance_30_binCount	0.842638	0.81	0.87
wavelet-HLH_glcm_Autocorrelation_30_binCount	0.2666	0.23	0.3
wavelet-HLH_glcm_ClusterProminence_30_binCount	0.72839	0.68	0.77
wavelet-HLH_glcm_ClusterShade_30_binCount	0.415981	0.33	0.53
wavelet-HLH_glcm_ClusterTendency_30_binCount	0.810757	0.777489	0.84
wavelet-HLH_glcm_Contrast_30_binCount	0.799909	0.76	0.83
wavelet-HLH_glcm_Correlation_30_binCount	0.841712	0.82	0.86
wavelet-HLH_glcm_DifferenceAverage_30_binCount	0.855539	0.83	0.88
wavelet-HLH_glcm_DifferenceEntropy_30_binCount	0.865054	0.85	0.88
wavelet-HLH_glcm_DifferenceVariance_30_binCount	0.79878	0.77	0.83
wavelet-HLH_glcm_Id_30_binCount	0.848422	0.83	0.87
wavelet-HLH_glcm_Idm_30_binCount	0.860497	0.84	0.88
wavelet-HLH_glcm_Idmn_30_binCount	0.806207	0.77	0.84
wavelet-HLH_glcm_Idn_30_binCount	0.860639	0.84	0.88
wavelet-HLH_glcm_Imc1_30_binCount	0.720211	0.69	0.75
wavelet-HLH_glcm_Imc2_30_binCount	0.851764	0.83	0.87
wavelet-HLH_glcm_InverseVariance_30_binCount	0.566579	0.53	0.61
wavelet-HLH_glcm_JointAverage_30_binCount	0.274612	0.239147	0.31
wavelet-HLH_glcm_JointEnergy_30_binCount	0.763024	0.74	0.79
wavelet-HLH_glcm_JointEntropy_30_binCount	0.872058	0.86	0.89
wavelet-HLH_glcm_MCC_30_binCount	0.555581	0.51475	0.59
wavelet-HLH_glcm_MaximumProbability_30_binCount	0.746868	0.72	0.77
wavelet-HLH_glcm_SumAverage_30_binCount	0.274612	0.239147	0.31
wavelet-HLH_glcm_SumEntropy_30_binCount	0.864072	0.85	0.88
wavelet-HLH_glcm_SumSquares_30_binCount	0.805695	0.77	0.84
wavelet-HLH_glrlm_GrayLevelNonUniformity_30_binCount	0.846203	0.82	0.87
wavelet-HLH_glrlm_GrayLevelNonUniformityNormalized_30_binCount	0.816031	0.79	0.84
wavelet-HLH_glrlm_GrayLevelVariance_30_binCount	0.779518	0.74	0.81
wavelet-HLH_glrlm_HighGrayLevelRunEmphasis_30_binCount	0.267084	0.23	0.3
wavelet-HLH_glrlm_LongRunEmphasis_30_binCount	0.690296	0.611827	0.75
wavelet-HLH_glrlm_LongRunHighGrayLevelEmphasis_30_binCount	0.661006	0.58	0.72
wavelet-HLH_glrlm_LongRunLowGrayLevelEmphasis_30_binCount	0.492853	0.330873	0.684087
wavelet-HLH_glrlm_LowGrayLevelRunEmphasis_30_binCount	0.313246	0.23	0.426222
wavelet-HLH_glrlm_RunEntropy_30_binCount	0.51403	0.48	0.55
wavelet-HLH_glrlm_RunLengthNonUniformity_30_binCount	0.85599	0.83	0.88
wavelet-HLH_glrlm_RunLengthNonUniformityNormalized_30_binCount	0.894183	0.88	0.91
wavelet-HLH_glrlm_RunPercentage_30_binCount	0.824977	0.8	0.84525
wavelet-HLH_glrlm_RunVariance_30_binCount	0.687628	0.61	0.74
wavelet-HLH_glrlm_ShortRunEmphasis_30_binCount	0.886426	0.87	0.9
wavelet-HLH_glrlm_ShortRunHighGrayLevelEmphasis_30_binCount	0.440777	0.4	0.48525
wavelet-HLH_glrlm_ShortRunLowGrayLevelEmphasis_30_binCount	0.505488	0.45	0.57
wavelet-HLH_glszm_GrayLevelNonUniformity_30_binCount	0.911363	0.9	0.92
wavelet-HLH_glszm_GrayLevelNonUniformityNormalized_30_binCount	0.71207	0.68	0.74
wavelet-HLH_glszm_GrayLevelVariance_30_binCount	0.701118	0.67	0.73
wavelet-HLH_glszm_HighGrayLevelZoneEmphasis_30_binCount	0.273773	0.24	0.31
wavelet-HLH_glszm_LargeAreaEmphasis_30_binCount	0.833229	0.76	0.88
wavelet-HLH_glszm_LargeAreaHighGrayLevelEmphasis_30_binCount	0.794959	0.68	0.878688
wavelet-HLH_glszm_LargeAreaLowGrayLevelEmphasis_30_binCount	0.615479	0.345179	0.84
wavelet-HLH_glszm_LowGrayLevelZoneEmphasis_30_binCount	0.434536	0.37	0.51
wavelet-HLH_glszm_SizeZoneNonUniformity_30_binCount	0.88362	0.87	0.9
wavelet-HLH_glszm_SizeZoneNonUniformityNormalized_30_binCount	0.505568	0.47	0.54
wavelet-HLH_glszm_SmallAreaEmphasis_30_binCount	0.512466	0.48	0.55
wavelet-HLH_glszm_SmallAreaHighGrayLevelEmphasis_30_binCount	0.317367	0.28	0.35
wavelet-HLH_glszm_SmallAreaLowGrayLevelEmphasis_30_binCount	0.480888	0.43	0.54
wavelet-HLH_glszm_ZoneEntropy_30_binCount	0.623974	0.58	0.66
wavelet-HLH_glszm_ZonePercentage_30_binCount	0.865284	0.84	0.89
wavelet-HLH_glszm_ZoneVariance_30_binCount	0.834818	0.76214	0.88
wavelet-HLH_gldm_DependenceEntropy_30_binCount	0.7918	0.77	0.82
wavelet-HLH_gldm_DependenceNonUniformity_30_binCount	0.793861	0.714142	0.85
wavelet-HLH_gldm_DependenceNonUniformityNormalized_30_binCount	0.622333	0.56	0.67
wavelet-HLH_gldm_DependenceVariance_30_binCount	0.615171	0.58	0.65
wavelet-HLH_gldm_GrayLevelNonUniformity_30_binCount	0.964928	0.96	0.97
wavelet-HLH_gldm_GrayLevelVariance_30_binCount	0.812474	0.78	0.84
wavelet-HLH_gldm_HighGrayLevelEmphasis_30_binCount	0.266444	0.23	0.3
wavelet-HLH_gldm_LargeDependenceEmphasis_30_binCount	0.757337	0.73	0.78
wavelet-HLH_gldm_LargeDependenceHighGrayLevelEmphasis_30_binCount	0.705156	0.67	0.74
wavelet-HLH_gldm_LargeDependenceLowGrayLevelEmphasis_30_binCount	0.455711	0.32	0.69
wavelet-HLH_gldm_LowGrayLevelEmphasis_30_binCount	0.29616	0.21	0.425507
wavelet-HLH_gldm_SmallDependenceEmphasis_30_binCount	0.876996	0.86	0.9
wavelet-HLH_gldm_SmallDependenceHighGrayLevelEmphasis_30_binCount	0.779796	0.75	0.81
wavelet-HLH_gldm_SmallDependenceLowGrayLevelEmphasis_30_binCount	0.784057	0.75	0.81525
wavelet-HLH_ngtdm_Busyness_30_binCount	0.638649	0.6	0.68
wavelet-HLH_ngtdm_Coarseness_30_binCount	0.886386	0.819259	0.940068
wavelet-HLH_ngtdm_Complexity_30_binCount	0.710707	0.68	0.74525
wavelet-HLH_ngtdm_Contrast_30_binCount	0.81182	0.77	0.845331
wavelet-HLH_ngtdm_Strength_30_binCount	0.899212	0.871465	0.92
wavelet-HHL_firstorder_10Percentile_30_binCount	0.823742	0.8	0.85
wavelet-HHL_firstorder_90Percentile_30_binCount	0.819193	0.79	0.85
wavelet-HHL_firstorder_Energy_30_binCount	0.739904	0.71	0.77
wavelet-HHL_firstorder_Entropy_30_binCount	0.792958	0.77	0.82
wavelet-HHL_firstorder_InterquartileRange_30_binCount	0.897175	0.87	0.92
wavelet-HHL_firstorder_Kurtosis_30_binCount	0.314512	0.2	0.426567
wavelet-HHL_firstorder_Maximum_30_binCount	0.516683	0.46	0.57
wavelet-HHL_firstorder_MeanAbsoluteDeviation_30_binCount	0.789606	0.76	0.81
wavelet-HHL_firstorder_Mean_30_binCount	0.414869	0.34	0.492383
wavelet-HHL_firstorder_Median_30_binCount	0.458306	0.359842	0.56
wavelet-HHL_firstorder_Minimum_30_binCount	0.543283	0.474339	0.6
wavelet-HHL_firstorder_Range_30_binCount	0.592657	0.535324	0.65
wavelet-HHL_firstorder_RobustMeanAbsoluteDeviation_30_binCount	0.881072	0.86	0.905349
wavelet-HHL_firstorder_RootMeanSquared_30_binCount	0.681851	0.64475	0.72
wavelet-HHL_firstorder_Skewness_30_binCount	0.185001	0.1	0.27525
wavelet-HHL_firstorder_TotalEnergy_30_binCount	0.739904	0.71	0.77
wavelet-HHL_firstorder_Uniformity_30_binCount	0.697006	0.67	0.73
wavelet-HHL_firstorder_Variance_30_binCount	0.647972	0.61475	0.68
wavelet-HHL_glcm_Autocorrelation_30_binCount	0.170015	0.15	0.19
wavelet-HHL_glcm_ClusterProminence_30_binCount	0.736107	0.67	0.78
wavelet-HHL_glcm_ClusterShade_30_binCount	0.313918	0.27	0.36
wavelet-HHL_glcm_ClusterTendency_30_binCount	0.78204	0.73	0.82
wavelet-HHL_glcm_Contrast_30_binCount	0.789005	0.73	0.83
wavelet-HHL_glcm_Correlation_30_binCount	0.142219	0.12	0.16
wavelet-HHL_glcm_DifferenceAverage_30_binCount	0.795584	0.76	0.83
wavelet-HHL_glcm_DifferenceEntropy_30_binCount	0.801904	0.78	0.83
wavelet-HHL_glcm_DifferenceVariance_30_binCount	0.804296	0.76	0.84
wavelet-HHL_glcm_Id_30_binCount	0.733876	0.7	0.76
wavelet-HHL_glcm_Idm_30_binCount	0.751819	0.72	0.78
wavelet-HHL_glcm_Idmn_30_binCount	0.788267	0.73	0.83
wavelet-HHL_glcm_Idn_30_binCount	0.792382	0.76	0.82
wavelet-HHL_glcm_Imc1_30_binCount	0.648524	0.6	0.69
wavelet-HHL_glcm_Imc2_30_binCount	0.846396	0.82	0.87
wavelet-HHL_glcm_InverseVariance_30_binCount	0.397761	0.36	0.43
wavelet-HHL_glcm_JointAverage_30_binCount	0.174194	0.15	0.2
wavelet-HHL_glcm_JointEnergy_30_binCount	0.612757	0.58	0.65
wavelet-HHL_glcm_JointEntropy_30_binCount	0.777691	0.75	0.8
wavelet-HHL_glcm_MCC_30_binCount	0.516858	0.48	0.56
wavelet-HHL_glcm_MaximumProbability_30_binCount	0.578327	0.54	0.61
wavelet-HHL_glcm_SumAverage_30_binCount	0.174194	0.15	0.2
wavelet-HHL_glcm_SumEntropy_30_binCount	0.765998	0.74	0.79
wavelet-HHL_glcm_SumSquares_30_binCount	0.788351	0.73	0.83
wavelet-HHL_glrlm_GrayLevelNonUniformity_30_binCount	0.850622	0.82	0.874146
wavelet-HHL_glrlm_GrayLevelNonUniformityNormalized_30_binCount	0.727565	0.7	0.76
wavelet-HHL_glrlm_GrayLevelVariance_30_binCount	0.77801	0.73	0.82
wavelet-HHL_glrlm_HighGrayLevelRunEmphasis_30_binCount	0.170323	0.15	0.19
wavelet-HHL_glrlm_LongRunEmphasis_30_binCount	0.532322	0.466884	0.58
wavelet-HHL_glrlm_LongRunHighGrayLevelEmphasis_30_binCount	0.486139	0.41	0.54
wavelet-HHL_glrlm_LongRunLowGrayLevelEmphasis_30_binCount	0.314702	0.23	0.44
wavelet-HHL_glrlm_LowGrayLevelRunEmphasis_30_binCount	0.250403	0.18	0.34
wavelet-HHL_glrlm_RunEntropy_30_binCount	0.444325	0.41	0.48
wavelet-HHL_glrlm_RunLengthNonUniformity_30_binCount	0.842958	0.82	0.86
wavelet-HHL_glrlm_RunLengthNonUniformityNormalized_30_binCount	0.822193	0.8	0.84
wavelet-HHL_glrlm_RunPercentage_30_binCount	0.703644	0.67	0.73
wavelet-HHL_glrlm_RunVariance_30_binCount	0.529282	0.463874	0.58
wavelet-HHL_glrlm_ShortRunEmphasis_30_binCount	0.816839	0.79	0.84
wavelet-HHL_glrlm_ShortRunHighGrayLevelEmphasis_30_binCount	0.27373	0.24	0.31
wavelet-HHL_glrlm_ShortRunLowGrayLevelEmphasis_30_binCount	0.408741	0.33	0.49
wavelet-HHL_glszm_GrayLevelNonUniformity_30_binCount	0.847024	0.82	0.87
wavelet-HHL_glszm_GrayLevelNonUniformityNormalized_30_binCount	0.67185	0.64	0.7
wavelet-HHL_glszm_GrayLevelVariance_30_binCount	0.726166	0.7	0.75
wavelet-HHL_glszm_HighGrayLevelZoneEmphasis_30_binCount	0.182987	0.16	0.21
wavelet-HHL_glszm_LargeAreaEmphasis_30_binCount	0.754299	0.68	0.86
wavelet-HHL_glszm_LargeAreaHighGrayLevelEmphasis_30_binCount	0.595497	0.5	0.76
wavelet-HHL_glszm_LargeAreaLowGrayLevelEmphasis_30_binCount	0.491945	0.30475	0.694917
wavelet-HHL_glszm_LowGrayLevelZoneEmphasis_30_binCount	0.354827	0.3	0.41
wavelet-HHL_glszm_SizeZoneNonUniformity_30_binCount	0.860812	0.84	0.88
wavelet-HHL_glszm_SizeZoneNonUniformityNormalized_30_binCount	0.680094	0.65	0.71
wavelet-HHL_glszm_SmallAreaEmphasis_30_binCount	0.675586	0.65	0.71
wavelet-HHL_glszm_SmallAreaHighGrayLevelEmphasis_30_binCount	0.290898	0.26	0.32
wavelet-HHL_glszm_SmallAreaLowGrayLevelEmphasis_30_binCount	0.41411	0.37	0.46
wavelet-HHL_glszm_ZoneEntropy_30_binCount	0.721569	0.69	0.75
wavelet-HHL_glszm_ZonePercentage_30_binCount	0.839712	0.81	0.87
wavelet-HHL_glszm_ZoneVariance_30_binCount	0.754964	0.68	0.86525
wavelet-HHL_gldm_DependenceEntropy_30_binCount	0.684457	0.65	0.71
wavelet-HHL_gldm_DependenceNonUniformity_30_binCount	0.68162	0.62475	0.72
wavelet-HHL_gldm_DependenceNonUniformityNormalized_30_binCount	0.432227	0.38	0.48
wavelet-HHL_gldm_DependenceVariance_30_binCount	0.412121	0.38	0.45
wavelet-HHL_gldm_GrayLevelNonUniformity_30_binCount	0.945402	0.94	0.95
wavelet-HHL_gldm_GrayLevelVariance_30_binCount	0.801363	0.75475	0.84
wavelet-HHL_gldm_HighGrayLevelEmphasis_30_binCount	0.1696	0.15	0.19
wavelet-HHL_gldm_LargeDependenceEmphasis_30_binCount	0.612122	0.58	0.65
wavelet-HHL_gldm_LargeDependenceHighGrayLevelEmphasis_30_binCount	0.520497	0.48	0.56
wavelet-HHL_gldm_LargeDependenceLowGrayLevelEmphasis_30_binCount	0.353611	0.24	0.49
wavelet-HHL_gldm_LowGrayLevelEmphasis_30_binCount	0.238118	0.16	0.33
wavelet-HHL_gldm_SmallDependenceEmphasis_30_binCount	0.843926	0.81475	0.87
wavelet-HHL_gldm_SmallDependenceHighGrayLevelEmphasis_30_binCount	0.754979	0.71	0.79
wavelet-HHL_gldm_SmallDependenceLowGrayLevelEmphasis_30_binCount	0.730916	0.7	0.76
wavelet-HHL_ngtdm_Busyness_30_binCount	0.653224	0.6	0.7
wavelet-HHL_ngtdm_Coarseness_30_binCount	0.928549	0.9	0.95
wavelet-HHL_ngtdm_Complexity_30_binCount	0.653725	0.61	0.69
wavelet-HHL_ngtdm_Contrast_30_binCount	0.793243	0.71	0.84
wavelet-HHL_ngtdm_Strength_30_binCount	0.913318	0.89	0.93
wavelet-HHH_firstorder_10Percentile_30_binCount	0.927163	0.92	0.94
wavelet-HHH_firstorder_90Percentile_30_binCount	0.929414	0.92	0.94
wavelet-HHH_firstorder_Energy_30_binCount	0.7939	0.73475	0.86
wavelet-HHH_firstorder_Entropy_30_binCount	0.851777	0.83	0.87
wavelet-HHH_firstorder_InterquartileRange_30_binCount	0.965621	0.96	0.97
wavelet-HHH_firstorder_Kurtosis_30_binCount	0.420716	0.330646	0.579708
wavelet-HHH_firstorder_Maximum_30_binCount	0.606185	0.458886	0.77
wavelet-HHH_firstorder_MeanAbsoluteDeviation_30_binCount	0.907027	0.89	0.92
wavelet-HHH_firstorder_Mean_30_binCount	0.238722	0.18	0.3
wavelet-HHH_firstorder_Median_30_binCount	0.186362	0.15	0.23
wavelet-HHH_firstorder_Minimum_30_binCount	0.577756	0.45	0.73
wavelet-HHH_firstorder_Range_30_binCount	0.634986	0.51	0.77
wavelet-HHH_firstorder_RobustMeanAbsoluteDeviation_30_binCount	0.958824	0.95	0.97
wavelet-HHH_firstorder_RootMeanSquared_30_binCount	0.817428	0.79	0.84
wavelet-HHH_firstorder_Skewness_30_binCount	0.0508278	0.00914612	0.200282
wavelet-HHH_firstorder_TotalEnergy_30_binCount	0.7939	0.73475	0.86
wavelet-HHH_firstorder_Uniformity_30_binCount	0.812825	0.79	0.83
wavelet-HHH_firstorder_Variance_30_binCount	0.773653	0.72	0.82
wavelet-HHH_glcm_Autocorrelation_30_binCount	0.125687	0.109336	0.15
wavelet-HHH_glcm_ClusterProminence_30_binCount	0.71939	0.68	0.76
wavelet-HHH_glcm_ClusterShade_30_binCount	0.341028	0.28	0.41
wavelet-HHH_glcm_ClusterTendency_30_binCount	0.785428	0.75	0.82
wavelet-HHH_glcm_Contrast_30_binCount	0.782167	0.74	0.81
wavelet-HHH_glcm_Correlation_30_binCount	0.541872	0.48	0.62525
wavelet-HHH_glcm_DifferenceAverage_30_binCount	0.835358	0.81	0.86
wavelet-HHH_glcm_DifferenceEntropy_30_binCount	0.845206	0.83	0.86
wavelet-HHH_glcm_DifferenceVariance_30_binCount	0.785555	0.75	0.82
wavelet-HHH_glcm_Id_30_binCount	0.834325	0.81	0.85
wavelet-HHH_glcm_Idm_30_binCount	0.844423	0.82	0.86
wavelet-HHH_glcm_Idmn_30_binCount	0.787648	0.75	0.82
wavelet-HHH_glcm_Idn_30_binCount	0.840988	0.82	0.86
wavelet-HHH_glcm_Imc1_30_binCount	0.723782	0.69	0.76
wavelet-HHH_glcm_Imc2_30_binCount	0.855073	0.83	0.87
wavelet-HHH_glcm_InverseVariance_30_binCount	0.541	0.5	0.58
wavelet-HHH_glcm_JointAverage_30_binCount	0.129072	0.11	0.15
wavelet-HHH_glcm_JointEnergy_30_binCount	0.751026	0.72	0.78
wavelet-HHH_glcm_JointEntropy_30_binCount	0.849453	0.83	0.87
wavelet-HHH_glcm_MCC_30_binCount	0.515346	0.47	0.56
wavelet-HHH_glcm_MaximumProbability_30_binCount	0.741717	0.71	0.77
wavelet-HHH_glcm_SumAverage_30_binCount	0.129072	0.11	0.15
wavelet-HHH_glcm_SumEntropy_30_binCount	0.843159	0.82	0.86
wavelet-HHH_glcm_SumSquares_30_binCount	0.783711	0.75	0.82
wavelet-HHH_glrlm_GrayLevelNonUniformity_30_binCount	0.892993	0.87	0.91
wavelet-HHH_glrlm_GrayLevelNonUniformityNormalized_30_binCount	0.80506	0.78	0.83
wavelet-HHH_glrlm_GrayLevelVariance_30_binCount	0.76896	0.73	0.8
wavelet-HHH_glrlm_HighGrayLevelRunEmphasis_30_binCount	0.129	0.11	0.15
wavelet-HHH_glrlm_LongRunEmphasis_30_binCount	0.6853	0.6	0.75
wavelet-HHH_glrlm_LongRunHighGrayLevelEmphasis_30_binCount	0.638756	0.543054	0.72
wavelet-HHH_glrlm_LongRunLowGrayLevelEmphasis_30_binCount	0.207817	0.0231854	0.677538
wavelet-HHH_glrlm_LowGrayLevelRunEmphasis_30_binCount	0.11822	0.04	0.300776
wavelet-HHH_glrlm_RunEntropy_30_binCount	0.511273	0.47	0.55
wavelet-HHH_glrlm_RunLengthNonUniformity_30_binCount	0.887999	0.87	0.91
wavelet-HHH_glrlm_RunLengthNonUniformityNormalized_30_binCount	0.87347	0.86	0.89
wavelet-HHH_glrlm_RunPercentage_30_binCount	0.81406	0.79	0.83525
wavelet-HHH_glrlm_RunVariance_30_binCount	0.69702	0.605109	0.76525
wavelet-HHH_glrlm_ShortRunEmphasis_30_binCount	0.86013	0.84	0.88
wavelet-HHH_glrlm_ShortRunHighGrayLevelEmphasis_30_binCount	0.367621	0.33	0.4
wavelet-HHH_glrlm_ShortRunLowGrayLevelEmphasis_30_binCount	0.342454	0.24	0.51
wavelet-HHH_glszm_GrayLevelNonUniformity_30_binCount	0.911255	0.89	0.93
wavelet-HHH_glszm_GrayLevelNonUniformityNormalized_30_binCount	0.693003	0.66	0.72525
wavelet-HHH_glszm_GrayLevelVariance_30_binCount	0.703512	0.67	0.74
wavelet-HHH_glszm_HighGrayLevelZoneEmphasis_30_binCount	0.132724	0.11	0.15
wavelet-HHH_glszm_LargeAreaEmphasis_30_binCount	0.526579	0.254263	0.817296
wavelet-HHH_glszm_LargeAreaHighGrayLevelEmphasis_30_binCount	0.522012	0.253002	0.80157
wavelet-HHH_glszm_LargeAreaLowGrayLevelEmphasis_30_binCount	0.24039	0	0.754461
wavelet-HHH_glszm_LowGrayLevelZoneEmphasis_30_binCount	0.273774	0.17	0.47
wavelet-HHH_glszm_SizeZoneNonUniformity_30_binCount	0.882467	0.86	0.9
wavelet-HHH_glszm_SizeZoneNonUniformityNormalized_30_binCount	0.547571	0.51	0.58
wavelet-HHH_glszm_SmallAreaEmphasis_30_binCount	0.554414	0.52	0.59
wavelet-HHH_glszm_SmallAreaHighGrayLevelEmphasis_30_binCount	0.174465	0.15	0.2
wavelet-HHH_glszm_SmallAreaLowGrayLevelEmphasis_30_binCount	0.340679	0.24	0.51
wavelet-HHH_glszm_ZoneEntropy_30_binCount	0.636554	0.6	0.67
wavelet-HHH_glszm_ZonePercentage_30_binCount	0.849105	0.82	0.87
wavelet-HHH_glszm_ZoneVariance_30_binCount	0.570584	0.32	0.817695
wavelet-HHH_gldm_DependenceEntropy_30_binCount	0.78588	0.76	0.81
wavelet-HHH_gldm_DependenceNonUniformity_30_binCount	0.80167	0.72	0.856397
wavelet-HHH_gldm_DependenceNonUniformityNormalized_30_binCount	0.654058	0.6	0.71
wavelet-HHH_gldm_DependenceVariance_30_binCount	0.612932	0.58	0.65
wavelet-HHH_gldm_GrayLevelNonUniformity_30_binCount	0.961617	0.95	0.97
wavelet-HHH_gldm_GrayLevelVariance_30_binCount	0.79088	0.75475	0.82
wavelet-HHH_gldm_HighGrayLevelEmphasis_30_binCount	0.128831	0.11	0.15
wavelet-HHH_gldm_LargeDependenceEmphasis_30_binCount	0.746718	0.72	0.77
wavelet-HHH_gldm_LargeDependenceHighGrayLevelEmphasis_30_binCount	0.691125	0.66	0.72
wavelet-HHH_gldm_LargeDependenceLowGrayLevelEmphasis_30_binCount	0.23376	0.05	0.66
wavelet-HHH_gldm_LowGrayLevelEmphasis_30_binCount	0.114732	0.04	0.29
wavelet-HHH_gldm_SmallDependenceEmphasis_30_binCount	0.862048	0.84	0.88
wavelet-HHH_gldm_SmallDependenceHighGrayLevelEmphasis_30_binCount	0.789359	0.76	0.82
wavelet-HHH_gldm_SmallDependenceLowGrayLevelEmphasis_30_binCount	0.751954	0.71	0.79
wavelet-HHH_ngtdm_Busyness_30_binCount	0.645876	0.59	0.7
wavelet-HHH_ngtdm_Coarseness_30_binCount	0.325645	0	0.925914
wavelet-HHH_ngtdm_Complexity_30_binCount	0.681444	0.64	0.72
wavelet-HHH_ngtdm_Contrast_30_binCount	0.796088	0.75	0.83
wavelet-HHH_ngtdm_Strength_30_binCount	0.827195	0.732886	0.93
wavelet-LLL_firstorder_10Percentile_30_binCount	0.952211	0.94	0.961584
wavelet-LLL_firstorder_90Percentile_30_binCount	0.999088	0.996952	1
wavelet-LLL_firstorder_Energy_30_binCount	0.998929	0.996432	1
wavelet-LLL_firstorder_Entropy_30_binCount	0.881745	0.86	0.9
wavelet-LLL_firstorder_InterquartileRange_30_binCount	0.966616	0.96	0.972438
wavelet-LLL_firstorder_Kurtosis_30_binCount	0.574512	0.41	0.734817
wavelet-LLL_firstorder_Maximum_30_binCount	0.833328	0.782465	0.876436
wavelet-LLL_firstorder_MeanAbsoluteDeviation_30_binCount	0.92969	0.92	0.94
wavelet-LLL_firstorder_Mean_30_binCount	0.990282	0.99	0.991638
wavelet-LLL_firstorder_Median_30_binCount	0.998864	0.995814	1
wavelet-LLL_firstorder_Minimum_30_binCount	0.679871	0.63	0.72
wavelet-LLL_firstorder_Range_30_binCount	0.850131	0.797775	0.88
wavelet-LLL_firstorder_RobustMeanAbsoluteDeviation_30_binCount	0.959868	0.95	0.97
wavelet-LLL_firstorder_RootMeanSquared_30_binCount	0.991084	0.99	0.994041
wavelet-LLL_firstorder_Skewness_30_binCount	0.800027	0.77	0.83
wavelet-LLL_firstorder_TotalEnergy_30_binCount	0.998929	0.996432	1
wavelet-LLL_firstorder_Uniformity_30_binCount	0.864599	0.85	0.88
wavelet-LLL_firstorder_Variance_30_binCount	0.878031	0.85	0.9
wavelet-LLL_glcm_Autocorrelation_30_binCount	0.815531	0.79	0.84
wavelet-LLL_glcm_ClusterProminence_30_binCount	0.785434	0.64	0.86
wavelet-LLL_glcm_ClusterShade_30_binCount	0.747733	0.68	0.8
wavelet-LLL_glcm_ClusterTendency_30_binCount	0.850064	0.78	0.9
wavelet-LLL_glcm_Contrast_30_binCount	0.809123	0.78	0.84
wavelet-LLL_glcm_Correlation_30_binCount	0.851146	0.83	0.87
wavelet-LLL_glcm_DifferenceAverage_30_binCount	0.891443	0.87	0.91
wavelet-LLL_glcm_DifferenceEntropy_30_binCount	0.904585	0.89	0.92
wavelet-LLL_glcm_DifferenceVariance_30_binCount	0.784476	0.75	0.82
wavelet-LLL_glcm_Id_30_binCount	0.914875	0.9	0.93
wavelet-LLL_glcm_Idm_30_binCount	0.91204	0.9	0.921498
wavelet-LLL_glcm_Idmn_30_binCount	0.825646	0.8	0.85
wavelet-LLL_glcm_Idn_30_binCount	0.898367	0.88	0.91
wavelet-LLL_glcm_Imc1_30_binCount	0.951198	0.94	0.96
wavelet-LLL_glcm_Imc2_30_binCount	0.865192	0.85	0.88
wavelet-LLL_glcm_InverseVariance_30_binCount	0.90043	0.89	0.91
wavelet-LLL_glcm_JointAverage_30_binCount	0.815235	0.79	0.84
wavelet-LLL_glcm_JointEnergy_30_binCount	0.844477	0.828835	0.86
wavelet-LLL_glcm_JointEntropy_30_binCount	0.886943	0.87	0.9
wavelet-LLL_glcm_MCC_30_binCount	0.84287	0.82	0.86
wavelet-LLL_glcm_MaximumProbability_30_binCount	0.816106	0.8	0.84
wavelet-LLL_glcm_SumAverage_30_binCount	0.815235	0.79	0.84
wavelet-LLL_glcm_SumEntropy_30_binCount	0.875042	0.86	0.89
wavelet-LLL_glcm_SumSquares_30_binCount	0.844793	0.79	0.89
wavelet-LLL_glrlm_GrayLevelNonUniformity_30_binCount	0.983662	0.98	0.99
wavelet-LLL_glrlm_GrayLevelNonUniformityNormalized_30_binCount	0.85373	0.83	0.87
wavelet-LLL_glrlm_GrayLevelVariance_30_binCount	0.793462	0.75	0.83
wavelet-LLL_glrlm_HighGrayLevelRunEmphasis_30_binCount	0.815192	0.79	0.84
wavelet-LLL_glrlm_LongRunEmphasis_30_binCount	0.821369	0.79	0.85
wavelet-LLL_glrlm_LongRunHighGrayLevelEmphasis_30_binCount	0.800683	0.77	0.82
wavelet-LLL_glrlm_LongRunLowGrayLevelEmphasis_30_binCount	0.499377	0.43	0.671674
wavelet-LLL_glrlm_LowGrayLevelRunEmphasis_30_binCount	0.632995	0.57	0.69
wavelet-LLL_glrlm_RunEntropy_30_binCount	0.921971	0.91	0.93
wavelet-LLL_glrlm_RunLengthNonUniformity_30_binCount	0.96869	0.96	0.970934
wavelet-LLL_glrlm_RunLengthNonUniformityNormalized_30_binCount	0.927164	0.913487	0.94
wavelet-LLL_glrlm_RunPercentage_30_binCount	0.936884	0.93	0.95
wavelet-LLL_glrlm_RunVariance_30_binCount	0.797705	0.77	0.82546
wavelet-LLL_glrlm_ShortRunEmphasis_30_binCount	0.92659	0.917937	0.94
wavelet-LLL_glrlm_ShortRunHighGrayLevelEmphasis_30_binCount	0.862606	0.84475	0.88
wavelet-LLL_glrlm_ShortRunLowGrayLevelEmphasis_30_binCount	0.643917	0.58	0.71
wavelet-LLL_glszm_GrayLevelNonUniformity_30_binCount	0.979975	0.978355	0.981717
wavelet-LLL_glszm_GrayLevelNonUniformityNormalized_30_binCount	0.644743	0.553076	0.71
wavelet-LLL_glszm_GrayLevelVariance_30_binCount	0.616126	0.58	0.65
wavelet-LLL_glszm_HighGrayLevelZoneEmphasis_30_binCount	0.761476	0.73475	0.79
wavelet-LLL_glszm_LargeAreaEmphasis_30_binCount	0.931864	0.91	0.95
wavelet-LLL_glszm_LargeAreaHighGrayLevelEmphasis_30_binCount	0.948795	0.94	0.96
wavelet-LLL_glszm_LargeAreaLowGrayLevelEmphasis_30_binCount	0.554515	0.44	0.84
wavelet-LLL_glszm_LowGrayLevelZoneEmphasis_30_binCount	0.425272	0.37475	0.47
wavelet-LLL_glszm_SizeZoneNonUniformity_30_binCount	0.944578	0.931379	0.95
wavelet-LLL_glszm_SizeZoneNonUniformityNormalized_30_binCount	0.735788	0.71	0.77
wavelet-LLL_glszm_SmallAreaEmphasis_30_binCount	0.733865	0.7	0.76
wavelet-LLL_glszm_SmallAreaHighGrayLevelEmphasis_30_binCount	0.747526	0.72	0.77
wavelet-LLL_glszm_SmallAreaLowGrayLevelEmphasis_30_binCount	0.390926	0.35	0.43
wavelet-LLL_glszm_ZoneEntropy_30_binCount	0.811729	0.79	0.83
wavelet-LLL_glszm_ZonePercentage_30_binCount	0.90423	0.89	0.92
wavelet-LLL_glszm_ZoneVariance_30_binCount	0.931893	0.91	0.95
wavelet-LLL_gldm_DependenceEntropy_30_binCount	0.843346	0.82	0.86
wavelet-LLL_gldm_DependenceNonUniformity_30_binCount	0.862449	0.84	0.89
wavelet-LLL_gldm_DependenceNonUniformityNormalized_30_binCount	0.722603	0.68	0.76
wavelet-LLL_gldm_DependenceVariance_30_binCount	0.903854	0.89	0.92
wavelet-LLL_gldm_GrayLevelNonUniformity_30_binCount	0.975024	0.97	0.98
wavelet-LLL_gldm_GrayLevelVariance_30_binCount	0.837688	0.79	0.870839
wavelet-LLL_gldm_HighGrayLevelEmphasis_30_binCount	0.81433	0.79	0.84
wavelet-LLL_gldm_LargeDependenceEmphasis_30_binCount	0.935053	0.93	0.94
wavelet-LLL_gldm_LargeDependenceHighGrayLevelEmphasis_30_binCount	0.801833	0.78	0.83
wavelet-LLL_gldm_LargeDependenceLowGrayLevelEmphasis_30_binCount	0.685214	0.63	0.769594
wavelet-LLL_gldm_LowGrayLevelEmphasis_30_binCount	0.663688	0.596218	0.73
wavelet-LLL_gldm_SmallDependenceEmphasis_30_binCount	0.909381	0.89	0.92
wavelet-LLL_gldm_SmallDependenceHighGrayLevelEmphasis_30_binCount	0.909772	0.899702	0.92
wavelet-LLL_gldm_SmallDependenceLowGrayLevelEmphasis_30_binCount	0.75845	0.72	0.79
wavelet-LLL_ngtdm_Busyness_30_binCount	0.945288	0.93	0.96
wavelet-LLL_ngtdm_Coarseness_30_binCount	0.97884	0.97	0.981162
wavelet-LLL_ngtdm_Complexity_30_binCount	0.799024	0.77	0.82
wavelet-LLL_ngtdm_Contrast_30_binCount	0.801031	0.75	0.85
wavelet-LLL_ngtdm_Strength_30_binCount	0.923161	0.91	0.930046
log-sigma-1-mm-3D_firstorder_10Percentile_30_binCount	0.902078	0.89	0.92
log-sigma-1-mm-3D_firstorder_90Percentile_30_binCount	0.944547	0.881	0.97
log-sigma-1-mm-3D_firstorder_Energy_30_binCount	0.972181	0.969281	0.98
log-sigma-1-mm-3D_firstorder_Entropy_30_binCount	0.933139	0.92	0.94
log-sigma-1-mm-3D_firstorder_InterquartileRange_30_binCount	0.923475	0.91	0.94
log-sigma-1-mm-3D_firstorder_Kurtosis_30_binCount	0.837766	0.759045	0.893832
log-sigma-1-mm-3D_firstorder_Maximum_30_binCount	0.906265	0.86	0.939946
log-sigma-1-mm-3D_firstorder_MeanAbsoluteDeviation_30_binCount	0.914718	0.9	0.93
log-sigma-1-mm-3D_firstorder_Mean_30_binCount	0.903202	0.88	0.92
log-sigma-1-mm-3D_firstorder_Median_30_binCount	0.858095	0.793431	0.92
log-sigma-1-mm-3D_firstorder_Minimum_30_binCount	0.836845	0.81	0.86
log-sigma-1-mm-3D_firstorder_Range_30_binCount	0.90519	0.86271	0.93
log-sigma-1-mm-3D_firstorder_RobustMeanAbsoluteDeviation_30_binCount	0.922278	0.91	0.94
log-sigma-1-mm-3D_firstorder_RootMeanSquared_30_binCount	0.902841	0.89	0.92
log-sigma-1-mm-3D_firstorder_Skewness_30_binCount	0.876765	0.859241	0.9
log-sigma-1-mm-3D_firstorder_TotalEnergy_30_binCount	0.972181	0.969281	0.98
log-sigma-1-mm-3D_firstorder_Uniformity_30_binCount	0.861695	0.84	0.88
log-sigma-1-mm-3D_firstorder_Variance_30_binCount	0.910284	0.89	0.92689
log-sigma-1-mm-3D_glcm_Autocorrelation_30_binCount	0.847305	0.83	0.87
log-sigma-1-mm-3D_glcm_ClusterProminence_30_binCount	0.797594	0.77	0.83
log-sigma-1-mm-3D_glcm_ClusterShade_30_binCount	0.81184	0.783934	0.84
log-sigma-1-mm-3D_glcm_ClusterTendency_30_binCount	0.865001	0.84	0.89
log-sigma-1-mm-3D_glcm_Contrast_30_binCount	0.904821	0.88	0.92
log-sigma-1-mm-3D_glcm_Correlation_30_binCount	0.747375	0.71475	0.78
log-sigma-1-mm-3D_glcm_DifferenceAverage_30_binCount	0.930483	0.92	0.94
log-sigma-1-mm-3D_glcm_DifferenceEntropy_30_binCount	0.929679	0.92	0.94
log-sigma-1-mm-3D_glcm_DifferenceVariance_30_binCount	0.894032	0.88	0.91
log-sigma-1-mm-3D_glcm_Id_30_binCount	0.921366	0.91	0.93
log-sigma-1-mm-3D_glcm_Idm_30_binCount	0.927128	0.92	0.94
log-sigma-1-mm-3D_glcm_Idmn_30_binCount	0.907825	0.89	0.93
log-sigma-1-mm-3D_glcm_Idn_30_binCount	0.932549	0.92	0.94
log-sigma-1-mm-3D_glcm_Imc1_30_binCount	0.809962	0.79	0.83
log-sigma-1-mm-3D_glcm_Imc2_30_binCount	0.865542	0.85	0.88
log-sigma-1-mm-3D_glcm_InverseVariance_30_binCount	0.725134	0.7	0.75
log-sigma-1-mm-3D_glcm_JointAverage_30_binCount	0.859356	0.84	0.88
log-sigma-1-mm-3D_glcm_JointEnergy_30_binCount	0.776061	0.75	0.8
log-sigma-1-mm-3D_glcm_JointEntropy_30_binCount	0.926929	0.92	0.94
log-sigma-1-mm-3D_glcm_MCC_30_binCount	0.663306	0.62	0.70525
log-sigma-1-mm-3D_glcm_MaximumProbability_30_binCount	0.737438	0.71	0.76
log-sigma-1-mm-3D_glcm_SumAverage_30_binCount	0.859356	0.84	0.88
log-sigma-1-mm-3D_glcm_SumEntropy_30_binCount	0.919479	0.91	0.93
log-sigma-1-mm-3D_glcm_SumSquares_30_binCount	0.872087	0.85	0.89
log-sigma-1-mm-3D_glrlm_GrayLevelNonUniformity_30_binCount	0.922323	0.91	0.93537
log-sigma-1-mm-3D_glrlm_GrayLevelNonUniformityNormalized_30_binCount	0.866808	0.85	0.88
log-sigma-1-mm-3D_glrlm_GrayLevelVariance_30_binCount	0.852702	0.83	0.87
log-sigma-1-mm-3D_glrlm_HighGrayLevelRunEmphasis_30_binCount	0.838814	0.82	0.86
log-sigma-1-mm-3D_glrlm_LongRunEmphasis_30_binCount	0.682635	0.65	0.72
log-sigma-1-mm-3D_glrlm_LongRunHighGrayLevelEmphasis_30_binCount	0.640084	0.61	0.67
log-sigma-1-mm-3D_glrlm_LongRunLowGrayLevelEmphasis_30_binCount	0.723873	0.597669	0.77
log-sigma-1-mm-3D_glrlm_LowGrayLevelRunEmphasis_30_binCount	0.791771	0.68	0.86
log-sigma-1-mm-3D_glrlm_RunEntropy_30_binCount	0.750521	0.72	0.78
log-sigma-1-mm-3D_glrlm_RunLengthNonUniformity_30_binCount	0.971238	0.968698	0.98
log-sigma-1-mm-3D_glrlm_RunLengthNonUniformityNormalized_30_binCount	0.94162	0.93	0.95
log-sigma-1-mm-3D_glrlm_RunPercentage_30_binCount	0.9155	0.9	0.93
log-sigma-1-mm-3D_glrlm_RunVariance_30_binCount	0.652242	0.62	0.69
log-sigma-1-mm-3D_glrlm_ShortRunEmphasis_30_binCount	0.928898	0.92	0.94
log-sigma-1-mm-3D_glrlm_ShortRunHighGrayLevelEmphasis_30_binCount	0.859911	0.84	0.88
log-sigma-1-mm-3D_glrlm_ShortRunLowGrayLevelEmphasis_30_binCount	0.764633	0.671667	0.83
log-sigma-1-mm-3D_glszm_GrayLevelNonUniformity_30_binCount	0.932489	0.917007	0.95
log-sigma-1-mm-3D_glszm_GrayLevelNonUniformityNormalized_30_binCount	0.710173	0.67	0.75
log-sigma-1-mm-3D_glszm_GrayLevelVariance_30_binCount	0.717538	0.69	0.75
log-sigma-1-mm-3D_glszm_HighGrayLevelZoneEmphasis_30_binCount	0.742853	0.72	0.77
log-sigma-1-mm-3D_glszm_LargeAreaEmphasis_30_binCount	0.930132	0.91	0.95
log-sigma-1-mm-3D_glszm_LargeAreaHighGrayLevelEmphasis_30_binCount	0.959547	0.949872	0.97
log-sigma-1-mm-3D_glszm_LargeAreaLowGrayLevelEmphasis_30_binCount	0.793613	0.7	0.86
log-sigma-1-mm-3D_glszm_LowGrayLevelZoneEmphasis_30_binCount	0.68538	0.57	0.75
log-sigma-1-mm-3D_glszm_SizeZoneNonUniformity_30_binCount	0.911743	0.9	0.92
log-sigma-1-mm-3D_glszm_SizeZoneNonUniformityNormalized_30_binCount	0.751297	0.72	0.78
log-sigma-1-mm-3D_glszm_SmallAreaEmphasis_30_binCount	0.736048	0.71	0.76
log-sigma-1-mm-3D_glszm_SmallAreaHighGrayLevelEmphasis_30_binCount	0.748763	0.72	0.77
log-sigma-1-mm-3D_glszm_SmallAreaLowGrayLevelEmphasis_30_binCount	0.582101	0.482893	0.65
log-sigma-1-mm-3D_glszm_ZoneEntropy_30_binCount	0.865455	0.85	0.88
log-sigma-1-mm-3D_glszm_ZonePercentage_30_binCount	0.940146	0.93	0.95
log-sigma-1-mm-3D_glszm_ZoneVariance_30_binCount	0.93026	0.91	0.95
log-sigma-1-mm-3D_gldm_DependenceEntropy_30_binCount	0.797655	0.77	0.82
log-sigma-1-mm-3D_gldm_DependenceNonUniformity_30_binCount	0.737814	0.7	0.78
log-sigma-1-mm-3D_gldm_DependenceNonUniformityNormalized_30_binCount	0.585071	0.54	0.63
log-sigma-1-mm-3D_gldm_DependenceVariance_30_binCount	0.71839	0.69	0.75
log-sigma-1-mm-3D_gldm_GrayLevelNonUniformity_30_binCount	0.968292	0.96	0.97
log-sigma-1-mm-3D_gldm_GrayLevelVariance_30_binCount	0.883583	0.86	0.9
log-sigma-1-mm-3D_gldm_HighGrayLevelEmphasis_30_binCount	0.846672	0.83	0.87
log-sigma-1-mm-3D_gldm_LargeDependenceEmphasis_30_binCount	0.866787	0.85	0.88
log-sigma-1-mm-3D_gldm_LargeDependenceHighGrayLevelEmphasis_30_binCount	0.818864	0.8	0.84
log-sigma-1-mm-3D_gldm_LargeDependenceLowGrayLevelEmphasis_30_binCount	0.825793	0.73	0.87
log-sigma-1-mm-3D_gldm_LowGrayLevelEmphasis_30_binCount	0.793767	0.690873	0.863507
log-sigma-1-mm-3D_gldm_SmallDependenceEmphasis_30_binCount	0.943359	0.93	0.95
log-sigma-1-mm-3D_gldm_SmallDependenceHighGrayLevelEmphasis_30_binCount	0.925544	0.91	0.94
log-sigma-1-mm-3D_gldm_SmallDependenceLowGrayLevelEmphasis_30_binCount	0.816583	0.79	0.84
log-sigma-1-mm-3D_ngtdm_Busyness_30_binCount	0.846459	0.82	0.88
log-sigma-1-mm-3D_ngtdm_Coarseness_30_binCount	0.978547	0.97	0.99
log-sigma-1-mm-3D_ngtdm_Complexity_30_binCount	0.867292	0.85	0.88
log-sigma-1-mm-3D_ngtdm_Contrast_30_binCount	0.885923	0.86	0.91
log-sigma-1-mm-3D_ngtdm_Strength_30_binCount	0.950002	0.94	0.96
log-sigma-2-mm-3D_firstorder_10Percentile_30_binCount	0.956441	0.95	0.96
log-sigma-2-mm-3D_firstorder_90Percentile_30_binCount	0.94908	0.93	0.963836
log-sigma-2-mm-3D_firstorder_Energy_30_binCount	0.984833	0.98	0.99
log-sigma-2-mm-3D_firstorder_Entropy_30_binCount	0.953695	0.949243	0.96
log-sigma-2-mm-3D_firstorder_InterquartileRange_30_binCount	0.958312	0.95	0.97
log-sigma-2-mm-3D_firstorder_Kurtosis_30_binCount	0.858842	0.77005	0.92
log-sigma-2-mm-3D_firstorder_Maximum_30_binCount	0.919783	0.89	0.94
log-sigma-2-mm-3D_firstorder_MeanAbsoluteDeviation_30_binCount	0.957808	0.95	0.961604
log-sigma-2-mm-3D_firstorder_Mean_30_binCount	0.960051	0.95	0.97
log-sigma-2-mm-3D_firstorder_Median_30_binCount	0.95137	0.94	0.96
log-sigma-2-mm-3D_firstorder_Minimum_30_binCount	0.810627	0.75	0.86
log-sigma-2-mm-3D_firstorder_Range_30_binCount	0.915882	0.89	0.94
log-sigma-2-mm-3D_firstorder_RobustMeanAbsoluteDeviation_30_binCount	0.958266	0.95	0.97
log-sigma-2-mm-3D_firstorder_RootMeanSquared_30_binCount	0.958057	0.95	0.962493
log-sigma-2-mm-3D_firstorder_Skewness_30_binCount	0.92776	0.91	0.94
log-sigma-2-mm-3D_firstorder_TotalEnergy_30_binCount	0.984833	0.98	0.99
log-sigma-2-mm-3D_firstorder_Uniformity_30_binCount	0.918448	0.91	0.93
log-sigma-2-mm-3D_firstorder_Variance_30_binCount	0.95736	0.95	0.960621
log-sigma-2-mm-3D_glcm_Autocorrelation_30_binCount	0.770941	0.74	0.8
log-sigma-2-mm-3D_glcm_ClusterProminence_30_binCount	0.784304	0.76	0.81
log-sigma-2-mm-3D_glcm_ClusterShade_30_binCount	0.833717	0.81	0.85525
log-sigma-2-mm-3D_glcm_ClusterTendency_30_binCount	0.895029	0.88	0.91
log-sigma-2-mm-3D_glcm_Contrast_30_binCount	0.923401	0.91	0.93
log-sigma-2-mm-3D_glcm_Correlation_30_binCount	0.851818	0.82475	0.87
log-sigma-2-mm-3D_glcm_DifferenceAverage_30_binCount	0.954682	0.95	0.96
log-sigma-2-mm-3D_glcm_DifferenceEntropy_30_binCount	0.952656	0.94	0.96
log-sigma-2-mm-3D_glcm_DifferenceVariance_30_binCount	0.896595	0.88	0.91
log-sigma-2-mm-3D_glcm_Id_30_binCount	0.96508	0.96	0.97
log-sigma-2-mm-3D_glcm_Idm_30_binCount	0.965116	0.96	0.97
log-sigma-2-mm-3D_glcm_Idmn_30_binCount	0.927939	0.92	0.94
log-sigma-2-mm-3D_glcm_Idn_30_binCount	0.956154	0.95	0.96
log-sigma-2-mm-3D_glcm_Imc1_30_binCount	0.932823	0.92	0.94
log-sigma-2-mm-3D_glcm_Imc2_30_binCount	0.881203	0.86	0.9
log-sigma-2-mm-3D_glcm_InverseVariance_30_binCount	0.93	0.92	0.94
log-sigma-2-mm-3D_glcm_JointAverage_30_binCount	0.797263	0.77	0.82
log-sigma-2-mm-3D_glcm_JointEnergy_30_binCount	0.880978	0.87	0.89525
log-sigma-2-mm-3D_glcm_JointEntropy_30_binCount	0.954164	0.95	0.96
log-sigma-2-mm-3D_glcm_MCC_30_binCount	0.823954	0.8	0.85
log-sigma-2-mm-3D_glcm_MaximumProbability_30_binCount	0.850518	0.83	0.87
log-sigma-2-mm-3D_glcm_SumAverage_30_binCount	0.797263	0.77	0.82
log-sigma-2-mm-3D_glcm_SumEntropy_30_binCount	0.946024	0.94	0.95
log-sigma-2-mm-3D_glcm_SumSquares_30_binCount	0.901061	0.89	0.91
log-sigma-2-mm-3D_glrlm_GrayLevelNonUniformity_30_binCount	0.976777	0.97	0.980436
log-sigma-2-mm-3D_glrlm_GrayLevelNonUniformityNormalized_30_binCount	0.915346	0.9	0.93
log-sigma-2-mm-3D_glrlm_GrayLevelVariance_30_binCount	0.869972	0.85	0.89
log-sigma-2-mm-3D_glrlm_HighGrayLevelRunEmphasis_30_binCount	0.746858	0.72	0.78
log-sigma-2-mm-3D_glrlm_LongRunEmphasis_30_binCount	0.855045	0.83	0.87525
log-sigma-2-mm-3D_glrlm_LongRunHighGrayLevelEmphasis_30_binCount	0.824495	0.8	0.85
log-sigma-2-mm-3D_glrlm_LongRunLowGrayLevelEmphasis_30_binCount	0.6496	0.55	0.76
log-sigma-2-mm-3D_glrlm_LowGrayLevelRunEmphasis_30_binCount	0.692591	0.638479	0.75
log-sigma-2-mm-3D_glrlm_RunEntropy_30_binCount	0.92421	0.91	0.93
log-sigma-2-mm-3D_glrlm_RunLengthNonUniformity_30_binCount	0.984976	0.98	0.99
log-sigma-2-mm-3D_glrlm_RunLengthNonUniformityNormalized_30_binCount	0.955518	0.95	0.96
log-sigma-2-mm-3D_glrlm_RunPercentage_30_binCount	0.971787	0.97	0.98
log-sigma-2-mm-3D_glrlm_RunVariance_30_binCount	0.819948	0.8	0.84
log-sigma-2-mm-3D_glrlm_ShortRunEmphasis_30_binCount	0.946519	0.94	0.951297
log-sigma-2-mm-3D_glrlm_ShortRunHighGrayLevelEmphasis_30_binCount	0.752859	0.72	0.78
log-sigma-2-mm-3D_glrlm_ShortRunLowGrayLevelEmphasis_30_binCount	0.741764	0.7	0.788666
log-sigma-2-mm-3D_glszm_GrayLevelNonUniformity_30_binCount	0.970091	0.96	0.98
log-sigma-2-mm-3D_glszm_GrayLevelNonUniformityNormalized_30_binCount	0.79725	0.76	0.83
log-sigma-2-mm-3D_glszm_GrayLevelVariance_30_binCount	0.760609	0.73	0.79
log-sigma-2-mm-3D_glszm_HighGrayLevelZoneEmphasis_30_binCount	0.699934	0.66	0.74
log-sigma-2-mm-3D_glszm_LargeAreaEmphasis_30_binCount	0.939133	0.92	0.96
log-sigma-2-mm-3D_glszm_LargeAreaHighGrayLevelEmphasis_30_binCount	0.928438	0.887626	0.96
log-sigma-2-mm-3D_glszm_LargeAreaLowGrayLevelEmphasis_30_binCount	0.699444	0.57	0.82
log-sigma-2-mm-3D_glszm_LowGrayLevelZoneEmphasis_30_binCount	0.673848	0.63	0.71
log-sigma-2-mm-3D_glszm_SizeZoneNonUniformity_30_binCount	0.930133	0.92	0.94
log-sigma-2-mm-3D_glszm_SizeZoneNonUniformityNormalized_30_binCount	0.631781	0.6	0.66
log-sigma-2-mm-3D_glszm_SmallAreaEmphasis_30_binCount	0.621092	0.58	0.65
log-sigma-2-mm-3D_glszm_SmallAreaHighGrayLevelEmphasis_30_binCount	0.69365	0.66	0.73
log-sigma-2-mm-3D_glszm_SmallAreaLowGrayLevelEmphasis_30_binCount	0.563005	0.52	0.60525
log-sigma-2-mm-3D_glszm_ZoneEntropy_30_binCount	0.76177	0.73	0.79
log-sigma-2-mm-3D_glszm_ZonePercentage_30_binCount	0.945655	0.94	0.950437
log-sigma-2-mm-3D_glszm_ZoneVariance_30_binCount	0.939293	0.92	0.96
log-sigma-2-mm-3D_gldm_DependenceEntropy_30_binCount	0.890845	0.88	0.9
log-sigma-2-mm-3D_gldm_DependenceNonUniformity_30_binCount	0.882925	0.87	0.9
log-sigma-2-mm-3D_gldm_DependenceNonUniformityNormalized_30_binCount	0.768394	0.74	0.8
log-sigma-2-mm-3D_gldm_DependenceVariance_30_binCount	0.931074	0.92	0.94
log-sigma-2-mm-3D_gldm_GrayLevelNonUniformity_30_binCount	0.979318	0.97	0.980326
log-sigma-2-mm-3D_gldm_GrayLevelVariance_30_binCount	0.90709	0.89	0.92
log-sigma-2-mm-3D_gldm_HighGrayLevelEmphasis_30_binCount	0.771511	0.74	0.8
log-sigma-2-mm-3D_gldm_LargeDependenceEmphasis_30_binCount	0.96532	0.96	0.97
log-sigma-2-mm-3D_gldm_LargeDependenceHighGrayLevelEmphasis_30_binCount	0.90171	0.89	0.91
log-sigma-2-mm-3D_gldm_LargeDependenceLowGrayLevelEmphasis_30_binCount	0.715594	0.63	0.8
log-sigma-2-mm-3D_gldm_LowGrayLevelEmphasis_30_binCount	0.710755	0.653919	0.77
log-sigma-2-mm-3D_gldm_SmallDependenceEmphasis_30_binCount	0.947359	0.94	0.96
log-sigma-2-mm-3D_gldm_SmallDependenceHighGrayLevelEmphasis_30_binCount	0.903299	0.89	0.92
log-sigma-2-mm-3D_gldm_SmallDependenceLowGrayLevelEmphasis_30_binCount	0.887456	0.87	0.9
log-sigma-2-mm-3D_ngtdm_Busyness_30_binCount	0.936238	0.919159	0.955905
log-sigma-2-mm-3D_ngtdm_Coarseness_30_binCount	0.979359	0.976801	0.980454
log-sigma-2-mm-3D_ngtdm_Complexity_30_binCount	0.890096	0.87475	0.9
log-sigma-2-mm-3D_ngtdm_Contrast_30_binCount	0.929984	0.92	0.94
log-sigma-2-mm-3D_ngtdm_Strength_30_binCount	0.912502	0.9	0.93
log-sigma-3-mm-3D_firstorder_10Percentile_30_binCount	0.979542	0.977316	0.980299
log-sigma-3-mm-3D_firstorder_90Percentile_30_binCount	0.96443	0.95991	0.97
log-sigma-3-mm-3D_firstorder_Energy_30_binCount	0.990378	0.99	0.99175
log-sigma-3-mm-3D_firstorder_Entropy_30_binCount	0.946001	0.94	0.950185
log-sigma-3-mm-3D_firstorder_InterquartileRange_30_binCount	0.975687	0.97	0.98
log-sigma-3-mm-3D_firstorder_Kurtosis_30_binCount	0.86587	0.81	0.942427
log-sigma-3-mm-3D_firstorder_Maximum_30_binCount	0.926544	0.9	0.94
log-sigma-3-mm-3D_firstorder_MeanAbsoluteDeviation_30_binCount	0.976274	0.97	0.98
log-sigma-3-mm-3D_firstorder_Mean_30_binCount	0.978939	0.97	0.980077
log-sigma-3-mm-3D_firstorder_Median_30_binCount	0.973142	0.97	0.98
log-sigma-3-mm-3D_firstorder_Minimum_30_binCount	0.878004	0.832847	0.91
log-sigma-3-mm-3D_firstorder_Range_30_binCount	0.932959	0.91	0.95
log-sigma-3-mm-3D_firstorder_RobustMeanAbsoluteDeviation_30_binCount	0.975836	0.97	0.98
log-sigma-3-mm-3D_firstorder_RootMeanSquared_30_binCount	0.978278	0.97	0.98
log-sigma-3-mm-3D_firstorder_Skewness_30_binCount	0.939999	0.93	0.95
log-sigma-3-mm-3D_firstorder_TotalEnergy_30_binCount	0.990378	0.99	0.99175
log-sigma-3-mm-3D_firstorder_Uniformity_30_binCount	0.941663	0.93	0.95
log-sigma-3-mm-3D_firstorder_Variance_30_binCount	0.97165	0.969135	0.98
log-sigma-3-mm-3D_glcm_Autocorrelation_30_binCount	0.755022	0.73	0.78
log-sigma-3-mm-3D_glcm_ClusterProminence_30_binCount	0.706413	0.67	0.75
log-sigma-3-mm-3D_glcm_ClusterShade_30_binCount	0.792371	0.76	0.82
log-sigma-3-mm-3D_glcm_ClusterTendency_30_binCount	0.860958	0.84	0.88
log-sigma-3-mm-3D_glcm_Contrast_30_binCount	0.920869	0.91	0.93
log-sigma-3-mm-3D_glcm_Correlation_30_binCount	0.857371	0.83	0.88
log-sigma-3-mm-3D_glcm_DifferenceAverage_30_binCount	0.954727	0.95	0.96
log-sigma-3-mm-3D_glcm_DifferenceEntropy_30_binCount	0.946451	0.94	0.950261
log-sigma-3-mm-3D_glcm_DifferenceVariance_30_binCount	0.889636	0.87	0.9
log-sigma-3-mm-3D_glcm_Id_30_binCount	0.967941	0.96	0.97
log-sigma-3-mm-3D_glcm_Idm_30_binCount	0.966485	0.96	0.97
log-sigma-3-mm-3D_glcm_Idmn_30_binCount	0.924142	0.91	0.93
log-sigma-3-mm-3D_glcm_Idn_30_binCount	0.9559	0.95	0.96
log-sigma-3-mm-3D_glcm_Imc1_30_binCount	0.942537	0.93	0.95
log-sigma-3-mm-3D_glcm_Imc2_30_binCount	0.861529	0.84	0.88
log-sigma-3-mm-3D_glcm_InverseVariance_30_binCount	0.960157	0.95	0.97
log-sigma-3-mm-3D_glcm_JointAverage_30_binCount	0.78288	0.76	0.81
log-sigma-3-mm-3D_glcm_JointEnergy_30_binCount	0.92542	0.92	0.94
log-sigma-3-mm-3D_glcm_JointEntropy_30_binCount	0.954424	0.95	0.96
log-sigma-3-mm-3D_glcm_MCC_30_binCount	0.839273	0.81	0.86
log-sigma-3-mm-3D_glcm_MaximumProbability_30_binCount	0.901323	0.89	0.91
log-sigma-3-mm-3D_glcm_SumAverage_30_binCount	0.78288	0.76	0.81
log-sigma-3-mm-3D_glcm_SumEntropy_30_binCount	0.945958	0.94	0.95
log-sigma-3-mm-3D_glcm_SumSquares_30_binCount	0.868924	0.85	0.89
log-sigma-3-mm-3D_glrlm_GrayLevelNonUniformity_30_binCount	0.990321	0.989841	0.991976
log-sigma-3-mm-3D_glrlm_GrayLevelNonUniformityNormalized_30_binCount	0.92242	0.91	0.930618
log-sigma-3-mm-3D_glrlm_GrayLevelVariance_30_binCount	0.821331	0.8	0.84525
log-sigma-3-mm-3D_glrlm_HighGrayLevelRunEmphasis_30_binCount	0.735058	0.70475	0.76
log-sigma-3-mm-3D_glrlm_LongRunEmphasis_30_binCount	0.91352	0.9	0.93
log-sigma-3-mm-3D_glrlm_LongRunHighGrayLevelEmphasis_30_binCount	0.876879	0.86	0.9
log-sigma-3-mm-3D_glrlm_LongRunLowGrayLevelEmphasis_30_binCount	0.817994	0.75	0.87
log-sigma-3-mm-3D_glrlm_LowGrayLevelRunEmphasis_30_binCount	0.810358	0.773825	0.84
log-sigma-3-mm-3D_glrlm_RunEntropy_30_binCount	0.955608	0.95	0.96
log-sigma-3-mm-3D_glrlm_RunLengthNonUniformity_30_binCount	0.98393	0.98	0.99
log-sigma-3-mm-3D_glrlm_RunLengthNonUniformityNormalized_30_binCount	0.964169	0.96	0.97
log-sigma-3-mm-3D_glrlm_RunPercentage_30_binCount	0.976691	0.97	0.98
log-sigma-3-mm-3D_glrlm_RunVariance_30_binCount	0.889941	0.87	0.91
log-sigma-3-mm-3D_glrlm_ShortRunEmphasis_30_binCount	0.958268	0.95	0.961275
log-sigma-3-mm-3D_glrlm_ShortRunHighGrayLevelEmphasis_30_binCount	0.718547	0.68	0.75
log-sigma-3-mm-3D_glrlm_ShortRunLowGrayLevelEmphasis_30_binCount	0.833079	0.8	0.86
log-sigma-3-mm-3D_glszm_GrayLevelNonUniformity_30_binCount	0.962985	0.958822	0.97
log-sigma-3-mm-3D_glszm_GrayLevelNonUniformityNormalized_30_binCount	0.763237	0.73	0.79
log-sigma-3-mm-3D_glszm_GrayLevelVariance_30_binCount	0.770606	0.74	0.8
log-sigma-3-mm-3D_glszm_HighGrayLevelZoneEmphasis_30_binCount	0.73171	0.7	0.76
log-sigma-3-mm-3D_glszm_LargeAreaEmphasis_30_binCount	0.944896	0.92	0.96
log-sigma-3-mm-3D_glszm_LargeAreaHighGrayLevelEmphasis_30_binCount	0.903317	0.837097	0.95
log-sigma-3-mm-3D_glszm_LargeAreaLowGrayLevelEmphasis_30_binCount	0.85943	0.78	0.940201
log-sigma-3-mm-3D_glszm_LowGrayLevelZoneEmphasis_30_binCount	0.741534	0.71	0.77
log-sigma-3-mm-3D_glszm_SizeZoneNonUniformity_30_binCount	0.915347	0.9	0.93
log-sigma-3-mm-3D_glszm_SizeZoneNonUniformityNormalized_30_binCount	0.614628	0.58	0.65
log-sigma-3-mm-3D_glszm_SmallAreaEmphasis_30_binCount	0.612849	0.57	0.65
log-sigma-3-mm-3D_glszm_SmallAreaHighGrayLevelEmphasis_30_binCount	0.705593	0.67475	0.74
log-sigma-3-mm-3D_glszm_SmallAreaLowGrayLevelEmphasis_30_binCount	0.609249	0.56475	0.65
log-sigma-3-mm-3D_glszm_ZoneEntropy_30_binCount	0.746282	0.71	0.78
log-sigma-3-mm-3D_glszm_ZonePercentage_30_binCount	0.934034	0.92	0.940823
log-sigma-3-mm-3D_glszm_ZoneVariance_30_binCount	0.94509	0.92	0.96
log-sigma-3-mm-3D_gldm_DependenceEntropy_30_binCount	0.926547	0.92	0.94
log-sigma-3-mm-3D_gldm_DependenceNonUniformity_30_binCount	0.949699	0.94	0.96
log-sigma-3-mm-3D_gldm_DependenceNonUniformityNormalized_30_binCount	0.880027	0.86	0.9
log-sigma-3-mm-3D_gldm_DependenceVariance_30_binCount	0.967239	0.96	0.97
log-sigma-3-mm-3D_gldm_GrayLevelNonUniformity_30_binCount	0.98343	0.98	0.99
log-sigma-3-mm-3D_gldm_GrayLevelVariance_30_binCount	0.872907	0.85	0.89
log-sigma-3-mm-3D_gldm_HighGrayLevelEmphasis_30_binCount	0.75081	0.72	0.78
log-sigma-3-mm-3D_gldm_LargeDependenceEmphasis_30_binCount	0.977836	0.97	0.98
log-sigma-3-mm-3D_gldm_LargeDependenceHighGrayLevelEmphasis_30_binCount	0.914604	0.9	0.93
log-sigma-3-mm-3D_gldm_LargeDependenceLowGrayLevelEmphasis_30_binCount	0.834972	0.782428	0.87
log-sigma-3-mm-3D_gldm_LowGrayLevelEmphasis_30_binCount	0.826676	0.79475	0.85
log-sigma-3-mm-3D_gldm_SmallDependenceEmphasis_30_binCount	0.941901	0.93	0.95
log-sigma-3-mm-3D_gldm_SmallDependenceHighGrayLevelEmphasis_30_binCount	0.888248	0.87	0.90525
log-sigma-3-mm-3D_gldm_SmallDependenceLowGrayLevelEmphasis_30_binCount	0.892413	0.87	0.92
log-sigma-3-mm-3D_ngtdm_Busyness_30_binCount	0.971169	0.96	0.98
log-sigma-3-mm-3D_ngtdm_Coarseness_30_binCount	0.980156	0.978941	0.982396
log-sigma-3-mm-3D_ngtdm_Complexity_30_binCount	0.90118	0.88475	0.92
log-sigma-3-mm-3D_ngtdm_Contrast_30_binCount	0.916709	0.9	0.93
log-sigma-3-mm-3D_ngtdm_Strength_30_binCount	0.94648	0.94	0.96
log-sigma-4-mm-3D_firstorder_10Percentile_30_binCount	0.98517	0.98	0.99
log-sigma-4-mm-3D_firstorder_90Percentile_30_binCount	0.956452	0.95	0.97
log-sigma-4-mm-3D_firstorder_Energy_30_binCount	0.991133	0.99	0.993971
log-sigma-4-mm-3D_firstorder_Entropy_30_binCount	0.931374	0.92	0.94
log-sigma-4-mm-3D_firstorder_InterquartileRange_30_binCount	0.977531	0.97	0.98
log-sigma-4-mm-3D_firstorder_Kurtosis_30_binCount	0.875967	0.83	0.92
log-sigma-4-mm-3D_firstorder_Maximum_30_binCount	0.917994	0.898064	0.936277
log-sigma-4-mm-3D_firstorder_MeanAbsoluteDeviation_30_binCount	0.975604	0.97	0.98
log-sigma-4-mm-3D_firstorder_Mean_30_binCount	0.979542	0.97	0.982305
log-sigma-4-mm-3D_firstorder_Median_30_binCount	0.978661	0.97	0.981333
log-sigma-4-mm-3D_firstorder_Minimum_30_binCount	0.911618	0.865743	0.934875
log-sigma-4-mm-3D_firstorder_Range_30_binCount	0.941725	0.918087	0.96
log-sigma-4-mm-3D_firstorder_RobustMeanAbsoluteDeviation_30_binCount	0.977836	0.97	0.98
log-sigma-4-mm-3D_firstorder_RootMeanSquared_30_binCount	0.981778	0.98	0.99
log-sigma-4-mm-3D_firstorder_Skewness_30_binCount	0.926885	0.916973	0.94
log-sigma-4-mm-3D_firstorder_TotalEnergy_30_binCount	0.991133	0.99	0.993971
log-sigma-4-mm-3D_firstorder_Uniformity_30_binCount	0.945826	0.94	0.95
log-sigma-4-mm-3D_firstorder_Variance_30_binCount	0.969383	0.96	0.98
log-sigma-4-mm-3D_glcm_Autocorrelation_30_binCount	0.80425	0.78	0.83
log-sigma-4-mm-3D_glcm_ClusterProminence_30_binCount	0.74171	0.7	0.77525
log-sigma-4-mm-3D_glcm_ClusterShade_30_binCount	0.828698	0.8	0.85
log-sigma-4-mm-3D_glcm_ClusterTendency_30_binCount	0.84046	0.82	0.86
log-sigma-4-mm-3D_glcm_Contrast_30_binCount	0.930684	0.92	0.94
log-sigma-4-mm-3D_glcm_Correlation_30_binCount	0.883209	0.86	0.9
log-sigma-4-mm-3D_glcm_DifferenceAverage_30_binCount	0.955183	0.95	0.96
log-sigma-4-mm-3D_glcm_DifferenceEntropy_30_binCount	0.945184	0.94	0.95
log-sigma-4-mm-3D_glcm_DifferenceVariance_30_binCount	0.898688	0.88	0.91
log-sigma-4-mm-3D_glcm_Id_30_binCount	0.96572	0.96	0.97
log-sigma-4-mm-3D_glcm_Idm_30_binCount	0.965044	0.96	0.97
log-sigma-4-mm-3D_glcm_Idmn_30_binCount	0.932057	0.92	0.94
log-sigma-4-mm-3D_glcm_Idn_30_binCount	0.956375	0.95	0.96
log-sigma-4-mm-3D_glcm_Imc1_30_binCount	0.952315	0.94	0.96
log-sigma-4-mm-3D_glcm_Imc2_30_binCount	0.885835	0.87	0.9
log-sigma-4-mm-3D_glcm_InverseVariance_30_binCount	0.960154	0.95	0.97
log-sigma-4-mm-3D_glcm_JointAverage_30_binCount	0.824502	0.8	0.85
log-sigma-4-mm-3D_glcm_JointEnergy_30_binCount	0.945186	0.94	0.95
log-sigma-4-mm-3D_glcm_JointEntropy_30_binCount	0.945244	0.94	0.95
log-sigma-4-mm-3D_glcm_MCC_30_binCount	0.857852	0.83475	0.88
log-sigma-4-mm-3D_glcm_MaximumProbability_30_binCount	0.931031	0.92	0.94
log-sigma-4-mm-3D_glcm_SumAverage_30_binCount	0.824502	0.8	0.85
log-sigma-4-mm-3D_glcm_SumEntropy_30_binCount	0.933996	0.92	0.94
log-sigma-4-mm-3D_glcm_SumSquares_30_binCount	0.848466	0.83	0.87
log-sigma-4-mm-3D_glrlm_GrayLevelNonUniformity_30_binCount	0.99202	0.99	1
log-sigma-4-mm-3D_glrlm_GrayLevelNonUniformityNormalized_30_binCount	0.908675	0.89	0.920676
log-sigma-4-mm-3D_glrlm_GrayLevelVariance_30_binCount	0.817905	0.79	0.84
log-sigma-4-mm-3D_glrlm_HighGrayLevelRunEmphasis_30_binCount	0.793491	0.76	0.82
log-sigma-4-mm-3D_glrlm_LongRunEmphasis_30_binCount	0.943221	0.93	0.950576
log-sigma-4-mm-3D_glrlm_LongRunHighGrayLevelEmphasis_30_binCount	0.901123	0.88	0.92
log-sigma-4-mm-3D_glrlm_LongRunLowGrayLevelEmphasis_30_binCount	0.815083	0.78	0.85
log-sigma-4-mm-3D_glrlm_LowGrayLevelRunEmphasis_30_binCount	0.846122	0.82	0.87
log-sigma-4-mm-3D_glrlm_RunEntropy_30_binCount	0.967475	0.96	0.97
log-sigma-4-mm-3D_glrlm_RunLengthNonUniformity_30_binCount	0.981054	0.98	0.99
log-sigma-4-mm-3D_glrlm_RunLengthNonUniformityNormalized_30_binCount	0.963074	0.959699	0.97
log-sigma-4-mm-3D_glrlm_RunPercentage_30_binCount	0.975096	0.97	0.98
log-sigma-4-mm-3D_glrlm_RunVariance_30_binCount	0.929497	0.92	0.941301
log-sigma-4-mm-3D_glrlm_ShortRunEmphasis_30_binCount	0.957197	0.95	0.960498
log-sigma-4-mm-3D_glrlm_ShortRunHighGrayLevelEmphasis_30_binCount	0.769764	0.73475	0.8
log-sigma-4-mm-3D_glrlm_ShortRunLowGrayLevelEmphasis_30_binCount	0.874234	0.85	0.89
log-sigma-4-mm-3D_glszm_GrayLevelNonUniformity_30_binCount	0.957233	0.95	0.961432
log-sigma-4-mm-3D_glszm_GrayLevelNonUniformityNormalized_30_binCount	0.729886	0.69	0.76
log-sigma-4-mm-3D_glszm_GrayLevelVariance_30_binCount	0.782529	0.75	0.81
log-sigma-4-mm-3D_glszm_HighGrayLevelZoneEmphasis_30_binCount	0.721475	0.69	0.75
log-sigma-4-mm-3D_glszm_LargeAreaEmphasis_30_binCount	0.941752	0.92	0.96
log-sigma-4-mm-3D_glszm_LargeAreaHighGrayLevelEmphasis_30_binCount	0.882277	0.85	0.92
log-sigma-4-mm-3D_glszm_LargeAreaLowGrayLevelEmphasis_30_binCount	0.894715	0.85	0.94
log-sigma-4-mm-3D_glszm_LowGrayLevelZoneEmphasis_30_binCount	0.75927	0.73	0.79
log-sigma-4-mm-3D_glszm_SizeZoneNonUniformity_30_binCount	0.89724	0.88	0.91
log-sigma-4-mm-3D_glszm_SizeZoneNonUniformityNormalized_30_binCount	0.598625	0.56	0.64
log-sigma-4-mm-3D_glszm_SmallAreaEmphasis_30_binCount	0.590375	0.55	0.63
log-sigma-4-mm-3D_glszm_SmallAreaHighGrayLevelEmphasis_30_binCount	0.664647	0.63	0.7
log-sigma-4-mm-3D_glszm_SmallAreaLowGrayLevelEmphasis_30_binCount	0.576424	0.54	0.61
log-sigma-4-mm-3D_glszm_ZoneEntropy_30_binCount	0.813866	0.79	0.84
log-sigma-4-mm-3D_glszm_ZonePercentage_30_binCount	0.934744	0.923629	0.94
log-sigma-4-mm-3D_glszm_ZoneVariance_30_binCount	0.941918	0.92	0.96
log-sigma-4-mm-3D_gldm_DependenceEntropy_30_binCount	0.936055	0.93	0.95
log-sigma-4-mm-3D_gldm_DependenceNonUniformity_30_binCount	0.974742	0.97	0.98
log-sigma-4-mm-3D_gldm_DependenceNonUniformityNormalized_30_binCount	0.924467	0.91	0.94
log-sigma-4-mm-3D_gldm_DependenceVariance_30_binCount	0.975221	0.97	0.98
log-sigma-4-mm-3D_gldm_GrayLevelNonUniformity_30_binCount	0.988167	0.98	0.99
log-sigma-4-mm-3D_gldm_GrayLevelVariance_30_binCount	0.859703	0.84	0.88
log-sigma-4-mm-3D_gldm_HighGrayLevelEmphasis_30_binCount	0.796522	0.77	0.82
log-sigma-4-mm-3D_gldm_LargeDependenceEmphasis_30_binCount	0.97757	0.97	0.98
log-sigma-4-mm-3D_gldm_LargeDependenceHighGrayLevelEmphasis_30_binCount	0.922248	0.91	0.936514
log-sigma-4-mm-3D_gldm_LargeDependenceLowGrayLevelEmphasis_30_binCount	0.774067	0.73	0.81
log-sigma-4-mm-3D_gldm_LowGrayLevelEmphasis_30_binCount	0.858146	0.83	0.88
log-sigma-4-mm-3D_gldm_SmallDependenceEmphasis_30_binCount	0.942606	0.93	0.95
log-sigma-4-mm-3D_gldm_SmallDependenceHighGrayLevelEmphasis_30_binCount	0.890138	0.87	0.91
log-sigma-4-mm-3D_gldm_SmallDependenceLowGrayLevelEmphasis_30_binCount	0.910705	0.898597	0.93
log-sigma-4-mm-3D_ngtdm_Busyness_30_binCount	0.979265	0.97	0.980336
log-sigma-4-mm-3D_ngtdm_Coarseness_30_binCount	0.98205	0.98	0.99
log-sigma-4-mm-3D_ngtdm_Complexity_30_binCount	0.919219	0.91	0.93
log-sigma-4-mm-3D_ngtdm_Contrast_30_binCount	0.910091	0.89	0.92
log-sigma-4-mm-3D_ngtdm_Strength_30_binCount	0.964886	0.96	0.97
log-sigma-5-mm-3D_firstorder_10Percentile_30_binCount	0.982469	0.98	0.99
log-sigma-5-mm-3D_firstorder_90Percentile_30_binCount	0.942852	0.93	0.95
log-sigma-5-mm-3D_firstorder_Energy_30_binCount	0.991349	0.99	0.994419
log-sigma-5-mm-3D_firstorder_Entropy_30_binCount	0.910682	0.9	0.92
log-sigma-5-mm-3D_firstorder_InterquartileRange_30_binCount	0.966565	0.96	0.97
log-sigma-5-mm-3D_firstorder_Kurtosis_30_binCount	0.864077	0.83	0.9
log-sigma-5-mm-3D_firstorder_Maximum_30_binCount	0.899396	0.88	0.92
log-sigma-5-mm-3D_firstorder_MeanAbsoluteDeviation_30_binCount	0.963963	0.96	0.97
log-sigma-5-mm-3D_firstorder_Mean_30_binCount	0.971623	0.96	0.98
log-sigma-5-mm-3D_firstorder_Median_30_binCount	0.974089	0.969162	0.98
log-sigma-5-mm-3D_firstorder_Minimum_30_binCount	0.923595	0.877471	0.95
log-sigma-5-mm-3D_firstorder_Range_30_binCount	0.939323	0.91372	0.952415
log-sigma-5-mm-3D_firstorder_RobustMeanAbsoluteDeviation_30_binCount	0.966215	0.96	0.97
log-sigma-5-mm-3D_firstorder_RootMeanSquared_30_binCount	0.980285	0.97932	0.982134
log-sigma-5-mm-3D_firstorder_Skewness_30_binCount	0.909009	0.9	0.92
log-sigma-5-mm-3D_firstorder_TotalEnergy_30_binCount	0.991349	0.99	0.994419
log-sigma-5-mm-3D_firstorder_Uniformity_30_binCount	0.935645	0.92328	0.95
log-sigma-5-mm-3D_firstorder_Variance_30_binCount	0.958217	0.95	0.97
log-sigma-5-mm-3D_glcm_Autocorrelation_30_binCount	0.870656	0.85	0.89
log-sigma-5-mm-3D_glcm_ClusterProminence_30_binCount	0.814892	0.79	0.84
log-sigma-5-mm-3D_glcm_ClusterShade_30_binCount	0.878082	0.86	0.9
log-sigma-5-mm-3D_glcm_ClusterTendency_30_binCount	0.853656	0.83	0.87
log-sigma-5-mm-3D_glcm_Contrast_30_binCount	0.936383	0.92	0.95
log-sigma-5-mm-3D_glcm_Correlation_30_binCount	0.906973	0.89	0.92
log-sigma-5-mm-3D_glcm_DifferenceAverage_30_binCount	0.954684	0.95	0.96
log-sigma-5-mm-3D_glcm_DifferenceEntropy_30_binCount	0.944861	0.94	0.95
log-sigma-5-mm-3D_glcm_DifferenceVariance_30_binCount	0.908288	0.899952	0.92
log-sigma-5-mm-3D_glcm_Id_30_binCount	0.963254	0.96	0.97
log-sigma-5-mm-3D_glcm_Idm_30_binCount	0.961189	0.957374	0.97
log-sigma-5-mm-3D_glcm_Idmn_30_binCount	0.937628	0.92	0.95
log-sigma-5-mm-3D_glcm_Idn_30_binCount	0.955351	0.95	0.96
log-sigma-5-mm-3D_glcm_Imc1_30_binCount	0.956695	0.95	0.96
log-sigma-5-mm-3D_glcm_Imc2_30_binCount	0.894985	0.88	0.91
log-sigma-5-mm-3D_glcm_InverseVariance_30_binCount	0.948919	0.94	0.96
log-sigma-5-mm-3D_glcm_JointAverage_30_binCount	0.878889	0.86	0.9
log-sigma-5-mm-3D_glcm_JointEnergy_30_binCount	0.947203	0.94	0.96
log-sigma-5-mm-3D_glcm_JointEntropy_30_binCount	0.930953	0.92	0.94
log-sigma-5-mm-3D_glcm_MCC_30_binCount	0.873838	0.86	0.89
log-sigma-5-mm-3D_glcm_MaximumProbability_30_binCount	0.943934	0.934476	0.95
log-sigma-5-mm-3D_glcm_SumAverage_30_binCount	0.878889	0.86	0.9
log-sigma-5-mm-3D_glcm_SumEntropy_30_binCount	0.914238	0.9	0.93
log-sigma-5-mm-3D_glcm_SumSquares_30_binCount	0.85864	0.84	0.88
log-sigma-5-mm-3D_glrlm_GrayLevelNonUniformity_30_binCount	0.994692	0.99	1
log-sigma-5-mm-3D_glrlm_GrayLevelNonUniformityNormalized_30_binCount	0.885191	0.86	0.9
log-sigma-5-mm-3D_glrlm_GrayLevelVariance_30_binCount	0.84332	0.82	0.86
log-sigma-5-mm-3D_glrlm_HighGrayLevelRunEmphasis_30_binCount	0.860534	0.83475	0.88
log-sigma-5-mm-3D_glrlm_LongRunEmphasis_30_binCount	0.949578	0.94	0.961638
log-sigma-5-mm-3D_glrlm_LongRunHighGrayLevelEmphasis_30_binCount	0.884856	0.82	0.94
log-sigma-5-mm-3D_glrlm_LongRunLowGrayLevelEmphasis_30_binCount	0.825881	0.8	0.85
log-sigma-5-mm-3D_glrlm_LowGrayLevelRunEmphasis_30_binCount	0.876231	0.85	0.9
log-sigma-5-mm-3D_glrlm_RunEntropy_30_binCount	0.973649	0.97	0.98
log-sigma-5-mm-3D_glrlm_RunLengthNonUniformity_30_binCount	0.979716	0.977457	0.980987
log-sigma-5-mm-3D_glrlm_RunLengthNonUniformityNormalized_30_binCount	0.957856	0.95	0.96149
log-sigma-5-mm-3D_glrlm_RunPercentage_30_binCount	0.970474	0.969368	0.973024
log-sigma-5-mm-3D_glrlm_RunVariance_30_binCount	0.943441	0.93	0.96
log-sigma-5-mm-3D_glrlm_ShortRunEmphasis_30_binCount	0.955153	0.95	0.96
log-sigma-5-mm-3D_glrlm_ShortRunHighGrayLevelEmphasis_30_binCount	0.841775	0.81475	0.862188
log-sigma-5-mm-3D_glrlm_ShortRunLowGrayLevelEmphasis_30_binCount	0.89839	0.88	0.92
log-sigma-5-mm-3D_glszm_GrayLevelNonUniformity_30_binCount	0.94644	0.94	0.96
log-sigma-5-mm-3D_glszm_GrayLevelNonUniformityNormalized_30_binCount	0.695241	0.66	0.73
log-sigma-5-mm-3D_glszm_GrayLevelVariance_30_binCount	0.781524	0.75	0.81
log-sigma-5-mm-3D_glszm_HighGrayLevelZoneEmphasis_30_binCount	0.711881	0.68	0.75
log-sigma-5-mm-3D_glszm_LargeAreaEmphasis_30_binCount	0.898548	0.84	0.96
log-sigma-5-mm-3D_glszm_LargeAreaHighGrayLevelEmphasis_30_binCount	0.769587	0.588433	0.944981
log-sigma-5-mm-3D_glszm_LargeAreaLowGrayLevelEmphasis_30_binCount	0.911512	0.88	0.94
log-sigma-5-mm-3D_glszm_LowGrayLevelZoneEmphasis_30_binCount	0.746048	0.72	0.77
log-sigma-5-mm-3D_glszm_SizeZoneNonUniformity_30_binCount	0.857961	0.84	0.88
log-sigma-5-mm-3D_glszm_SizeZoneNonUniformityNormalized_30_binCount	0.575321	0.54	0.61
log-sigma-5-mm-3D_glszm_SmallAreaEmphasis_30_binCount	0.560178	0.52	0.6
log-sigma-5-mm-3D_glszm_SmallAreaHighGrayLevelEmphasis_30_binCount	0.618118	0.58	0.65
log-sigma-5-mm-3D_glszm_SmallAreaLowGrayLevelEmphasis_30_binCount	0.55607	0.51	0.6
log-sigma-5-mm-3D_glszm_ZoneEntropy_30_binCount	0.849168	0.83	0.87
log-sigma-5-mm-3D_glszm_ZonePercentage_30_binCount	0.934194	0.92	0.95
log-sigma-5-mm-3D_glszm_ZoneVariance_30_binCount	0.899088	0.84	0.96
log-sigma-5-mm-3D_gldm_DependenceEntropy_30_binCount	0.934607	0.92	0.941515
log-sigma-5-mm-3D_gldm_DependenceNonUniformity_30_binCount	0.975858	0.965408	0.99
log-sigma-5-mm-3D_gldm_DependenceNonUniformityNormalized_30_binCount	0.925436	0.91	0.94
log-sigma-5-mm-3D_gldm_DependenceVariance_30_binCount	0.966923	0.96	0.97
log-sigma-5-mm-3D_gldm_GrayLevelNonUniformity_30_binCount	0.985764	0.98	0.99
log-sigma-5-mm-3D_gldm_GrayLevelVariance_30_binCount	0.871621	0.85	0.89
log-sigma-5-mm-3D_gldm_HighGrayLevelEmphasis_30_binCount	0.86465	0.84	0.88
log-sigma-5-mm-3D_gldm_LargeDependenceEmphasis_30_binCount	0.973649	0.97	0.98
log-sigma-5-mm-3D_gldm_LargeDependenceHighGrayLevelEmphasis_30_binCount	0.923532	0.9	0.94
log-sigma-5-mm-3D_gldm_LargeDependenceLowGrayLevelEmphasis_30_binCount	0.813495	0.78	0.84
log-sigma-5-mm-3D_gldm_LowGrayLevelEmphasis_30_binCount	0.876248	0.85	0.9
log-sigma-5-mm-3D_gldm_SmallDependenceEmphasis_30_binCount	0.939651	0.93	0.95
log-sigma-5-mm-3D_gldm_SmallDependenceHighGrayLevelEmphasis_30_binCount	0.896574	0.88	0.91
log-sigma-5-mm-3D_gldm_SmallDependenceLowGrayLevelEmphasis_30_binCount	0.899755	0.88	0.92
log-sigma-5-mm-3D_ngtdm_Busyness_30_binCount	0.979661	0.977284	0.981153
log-sigma-5-mm-3D_ngtdm_Coarseness_30_binCount	0.981367	0.98	0.99
log-sigma-5-mm-3D_ngtdm_Complexity_30_binCount	0.920804	0.91	0.93
log-sigma-5-mm-3D_ngtdm_Contrast_30_binCount	0.911149	0.89	0.93
log-sigma-5-mm-3D_ngtdm_Strength_30_binCount	0.970109	0.96	0.98
log-sigma-6-mm-3D_firstorder_10Percentile_30_binCount	0.975222	0.97	0.98
log-sigma-6-mm-3D_firstorder_90Percentile_30_binCount	0.919461	0.91	0.93
log-sigma-6-mm-3D_firstorder_Energy_30_binCount	0.990549	0.989894	0.993596
log-sigma-6-mm-3D_firstorder_Entropy_30_binCount	0.896757	0.88	0.91
log-sigma-6-mm-3D_firstorder_InterquartileRange_30_binCount	0.950425	0.94	0.96
log-sigma-6-mm-3D_firstorder_Kurtosis_30_binCount	0.851232	0.8	0.9
log-sigma-6-mm-3D_firstorder_Maximum_30_binCount	0.887286	0.87	0.9
log-sigma-6-mm-3D_firstorder_MeanAbsoluteDeviation_30_binCount	0.943863	0.93	0.95
log-sigma-6-mm-3D_firstorder_Mean_30_binCount	0.956751	0.95	0.962939
log-sigma-6-mm-3D_firstorder_Median_30_binCount	0.964632	0.959026	0.97
log-sigma-6-mm-3D_firstorder_Minimum_30_binCount	0.922461	0.87	0.95
log-sigma-6-mm-3D_firstorder_Range_30_binCount	0.933692	0.907227	0.95
log-sigma-6-mm-3D_firstorder_RobustMeanAbsoluteDeviation_30_binCount	0.948624	0.94	0.96
log-sigma-6-mm-3D_firstorder_RootMeanSquared_30_binCount	0.966613	0.96	0.970577
log-sigma-6-mm-3D_firstorder_Skewness_30_binCount	0.908563	0.89	0.93
log-sigma-6-mm-3D_firstorder_TotalEnergy_30_binCount	0.990549	0.989894	0.993596
log-sigma-6-mm-3D_firstorder_Uniformity_30_binCount	0.913204	0.9	0.93
log-sigma-6-mm-3D_firstorder_Variance_30_binCount	0.938801	0.928698	0.95
log-sigma-6-mm-3D_glcm_Autocorrelation_30_binCount	0.895556	0.88	0.91
log-sigma-6-mm-3D_glcm_ClusterProminence_30_binCount	0.842257	0.82	0.86
log-sigma-6-mm-3D_glcm_ClusterShade_30_binCount	0.89321	0.87	0.91
log-sigma-6-mm-3D_glcm_ClusterTendency_30_binCount	0.867267	0.85	0.88
log-sigma-6-mm-3D_glcm_Contrast_30_binCount	0.940472	0.93	0.95
log-sigma-6-mm-3D_glcm_Correlation_30_binCount	0.91489	0.9	0.93
log-sigma-6-mm-3D_glcm_DifferenceAverage_30_binCount	0.953485	0.94	0.96
log-sigma-6-mm-3D_glcm_DifferenceEntropy_30_binCount	0.944719	0.94	0.95
log-sigma-6-mm-3D_glcm_DifferenceVariance_30_binCount	0.916968	0.91	0.93
log-sigma-6-mm-3D_glcm_Id_30_binCount	0.956623	0.95	0.96
log-sigma-6-mm-3D_glcm_Idm_30_binCount	0.956022	0.95	0.96
log-sigma-6-mm-3D_glcm_Idmn_30_binCount	0.940875	0.93	0.95
log-sigma-6-mm-3D_glcm_Idn_30_binCount	0.954412	0.95	0.96
log-sigma-6-mm-3D_glcm_Imc1_30_binCount	0.955105	0.95	0.96
log-sigma-6-mm-3D_glcm_Imc2_30_binCount	0.886495	0.87	0.9
log-sigma-6-mm-3D_glcm_InverseVariance_30_binCount	0.938306	0.93	0.95
log-sigma-6-mm-3D_glcm_JointAverage_30_binCount	0.904123	0.89	0.92
log-sigma-6-mm-3D_glcm_JointEnergy_30_binCount	0.930557	0.91	0.95
log-sigma-6-mm-3D_glcm_JointEntropy_30_binCount	0.913957	0.9	0.93
log-sigma-6-mm-3D_glcm_MCC_30_binCount	0.862968	0.84	0.88
log-sigma-6-mm-3D_glcm_MaximumProbability_30_binCount	0.933679	0.92	0.94
log-sigma-6-mm-3D_glcm_SumAverage_30_binCount	0.904123	0.89	0.92
log-sigma-6-mm-3D_glcm_SumEntropy_30_binCount	0.897905	0.88	0.91
log-sigma-6-mm-3D_glcm_SumSquares_30_binCount	0.870647	0.85	0.89
log-sigma-6-mm-3D_glrlm_GrayLevelNonUniformity_30_binCount	0.995676	0.99	1
log-sigma-6-mm-3D_glrlm_GrayLevelNonUniformityNormalized_30_binCount	0.873225	0.85	0.89
log-sigma-6-mm-3D_glrlm_GrayLevelVariance_30_binCount	0.865275	0.85	0.88
log-sigma-6-mm-3D_glrlm_HighGrayLevelRunEmphasis_30_binCount	0.883858	0.86	0.9
log-sigma-6-mm-3D_glrlm_LongRunEmphasis_30_binCount	0.935002	0.91	0.970867
log-sigma-6-mm-3D_glrlm_LongRunHighGrayLevelEmphasis_30_binCount	0.816312	0.67	0.96
log-sigma-6-mm-3D_glrlm_LongRunLowGrayLevelEmphasis_30_binCount	0.845084	0.81	0.88
log-sigma-6-mm-3D_glrlm_LowGrayLevelRunEmphasis_30_binCount	0.896214	0.88	0.91
log-sigma-6-mm-3D_glrlm_RunEntropy_30_binCount	0.974834	0.97	0.98
log-sigma-6-mm-3D_glrlm_RunLengthNonUniformity_30_binCount	0.977403	0.97	0.98
log-sigma-6-mm-3D_glrlm_RunLengthNonUniformityNormalized_30_binCount	0.956395	0.95	0.96
log-sigma-6-mm-3D_glrlm_RunPercentage_30_binCount	0.965594	0.96	0.97
log-sigma-6-mm-3D_glrlm_RunVariance_30_binCount	0.931785	0.9	0.974865
log-sigma-6-mm-3D_glrlm_ShortRunEmphasis_30_binCount	0.954858	0.95	0.96
log-sigma-6-mm-3D_glrlm_ShortRunHighGrayLevelEmphasis_30_binCount	0.870443	0.85	0.89
log-sigma-6-mm-3D_glrlm_ShortRunLowGrayLevelEmphasis_30_binCount	0.915061	0.9	0.93
log-sigma-6-mm-3D_glszm_GrayLevelNonUniformity_30_binCount	0.921316	0.91	0.93
log-sigma-6-mm-3D_glszm_GrayLevelNonUniformityNormalized_30_binCount	0.673916	0.64	0.71
log-sigma-6-mm-3D_glszm_GrayLevelVariance_30_binCount	0.776139	0.74475	0.80525
log-sigma-6-mm-3D_glszm_HighGrayLevelZoneEmphasis_30_binCount	0.687495	0.65	0.72
log-sigma-6-mm-3D_glszm_LargeAreaEmphasis_30_binCount	0.816608	0.68	0.97
log-sigma-6-mm-3D_glszm_LargeAreaHighGrayLevelEmphasis_30_binCount	0.629349	0.4124	0.973285
log-sigma-6-mm-3D_glszm_LargeAreaLowGrayLevelEmphasis_30_binCount	0.933054	0.910388	0.94
log-sigma-6-mm-3D_glszm_LowGrayLevelZoneEmphasis_30_binCount	0.689583	0.66	0.72
log-sigma-6-mm-3D_glszm_SizeZoneNonUniformity_30_binCount	0.801709	0.78	0.83
log-sigma-6-mm-3D_glszm_SizeZoneNonUniformityNormalized_30_binCount	0.596408	0.56	0.63
log-sigma-6-mm-3D_glszm_SmallAreaEmphasis_30_binCount	0.582195	0.54475	0.62
log-sigma-6-mm-3D_glszm_SmallAreaHighGrayLevelEmphasis_30_binCount	0.603345	0.57	0.64
log-sigma-6-mm-3D_glszm_SmallAreaLowGrayLevelEmphasis_30_binCount	0.539108	0.49	0.59
log-sigma-6-mm-3D_glszm_ZoneEntropy_30_binCount	0.867958	0.85	0.88
log-sigma-6-mm-3D_glszm_ZonePercentage_30_binCount	0.933106	0.92	0.95
log-sigma-6-mm-3D_glszm_ZoneVariance_30_binCount	0.817122	0.68	0.97
log-sigma-6-mm-3D_gldm_DependenceEntropy_30_binCount	0.924604	0.91	0.94
log-sigma-6-mm-3D_gldm_DependenceNonUniformity_30_binCount	0.961884	0.93	0.992555
log-sigma-6-mm-3D_gldm_DependenceNonUniformityNormalized_30_binCount	0.910382	0.889207	0.93
log-sigma-6-mm-3D_gldm_DependenceVariance_30_binCount	0.94759	0.94	0.96
log-sigma-6-mm-3D_gldm_GrayLevelNonUniformity_30_binCount	0.980328	0.97	0.991129
log-sigma-6-mm-3D_gldm_GrayLevelVariance_30_binCount	0.882844	0.87	0.9
log-sigma-6-mm-3D_gldm_HighGrayLevelEmphasis_30_binCount	0.891505	0.87	0.91
log-sigma-6-mm-3D_gldm_LargeDependenceEmphasis_30_binCount	0.967063	0.96	0.97
log-sigma-6-mm-3D_gldm_LargeDependenceHighGrayLevelEmphasis_30_binCount	0.916636	0.89	0.94
log-sigma-6-mm-3D_gldm_LargeDependenceLowGrayLevelEmphasis_30_binCount	0.852033	0.82	0.88
log-sigma-6-mm-3D_gldm_LowGrayLevelEmphasis_30_binCount	0.893355	0.87	0.91
log-sigma-6-mm-3D_gldm_SmallDependenceEmphasis_30_binCount	0.93831	0.93	0.95
log-sigma-6-mm-3D_gldm_SmallDependenceHighGrayLevelEmphasis_30_binCount	0.899551	0.88	0.92
log-sigma-6-mm-3D_gldm_SmallDependenceLowGrayLevelEmphasis_30_binCount	0.897719	0.88	0.92
log-sigma-6-mm-3D_ngtdm_Busyness_30_binCount	0.977145	0.97	0.98079
log-sigma-6-mm-3D_ngtdm_Coarseness_30_binCount	0.981695	0.98	0.99
log-sigma-6-mm-3D_ngtdm_Complexity_30_binCount	0.919342	0.91	0.93
log-sigma-6-mm-3D_ngtdm_Contrast_30_binCount	0.915181	0.9	0.93
log-sigma-6-mm-3D_ngtdm_Strength_30_binCount	0.974575	0.97	0.98
original_shape_Flatness	0.964953	0.96	0.97
original_shape_LeastAxisLength	0.990555	0.99	0.9921
original_shape_MajorAxisLength	0.998894	0.996443	1
original_shape_Maximum2DDiameterColumn	0.976814	0.97	0.98
original_shape_Maximum2DDiameterRow	0.976155	0.97	0.98
original_shape_Maximum2DDiameterSlice	0.99445	0.99	1
original_shape_Maximum3DDiameter	0.999242	0.99756	1
original_shape_MeshVolume	0.999092	0.996949	1
original_shape_MinorAxisLength	0.991191	0.99	0.993921
original_shape_Sphericity	0.966969	0.96	0.97
original_shape_SurfaceArea	0.999044	0.996971	1
original_shape_SurfaceVolumeRatio	0.987799	0.98	0.99
original_shape_VoxelVolume	0.999094	0.996955	1
